# Supplementary material for: RNA-seq reveals Nup62 as a potential regulator for cell division after traumatic brain injury in mice hippocampus
Source: PeerJ. 2023 Mar 7;11:e14913. doi: 10.7717/peerj.14913 (PMC10000302; doi:10.7717/peerj.14913)
Supplement: Supplemental Information 1 [file peerj-11-14913-s001.xlsx]

## Sheet: Sheet1
id	baseMean	log2FoldChange	lfcSE	stat	pvalue	padj	FoldChange	Sham1	Sham2	Sham3	TBI1	TBI2	TBI3
Pcdhgb8	3132.01	-6.45074	0.569339	-11.3302	9.3e-30	2.14e-25	0.0114323	10244	2331	7039	35	70	93
Nup62	778.622	1.74471	0.166983	10.4484	1.49e-25	1.72e-21	3.35127	421	346	368	1421	962	1095
Ldah	864.91	1.6215	0.247836	6.54265	6.04e-11	4.64e-07	3.07695	484	417	444	1676	1213	894
Tmem70	1556.94	-1.04083	0.170581	-6.1017	1.05e-09	6.05e-06	0.486047	2222	2087	2325	951	966	988
Klk6	508.564	2.19229	0.36462	6.01252	1.83e-09	8.42e-06	4.57029	197	214	169	1254	398	833
Apod	8481.82	1.00975	0.171564	5.88555	3.97e-09	1.52e-05	2.01356	5596	7179	5103	12499	9993	10157
Snx10	3242.05	0.960102	0.177537	5.4079	6.38e-08	0.000209921	1.94545	2348	2351	2279	4211	4380	3611
Pcdha8	32.1827	3.03767	0.612285	4.9612	7.01e-07	0.00179383	8.21164	5	5	12	63	52	50
Ptgs2	733.766	-1.66394	0.334916	-4.96824	6.76e-07	0.00179383	0.315575	1380	1474	704	323	373	303
Akt2	2967.19	0.944239	0.194633	4.85139	1.23e-06	0.00278483	1.92417	2384	1907	2141	3618	3190	4383
Alkal2	103.297	-1.44767	0.299395	-4.83532	1.33e-06	0.00278483	0.366614	139	184	156	54	48	57
Unc13c	4804.56	1.67221	0.378181	4.4217	9.79e-06	0.0188049	3.18702	1617	2215	3392	10765	4091	6826
6430548M08Rik	6194.66	-0.773333	0.179561	-4.30681	1.66e-05	0.0238548	0.585064	9759	7810	7254	4605	3623	4937
Dusp4	822.48	-1.11328	0.256168	-4.34592	1.39e-05	0.0238548	0.462241	1262	1368	946	468	565	440
Galnt13	670.026	1.26575	0.293188	4.3172	1.58e-05	0.0238548	2.40452	387	323	532	1245	785	727
Srp14	4210.38	-0.620981	0.143454	-4.32879	1.5e-05	0.0238548	0.650228	5921	5374	4900	3274	3096	3120
Gm15511	11.1059	6.99327	1.63703	4.27192	1.94e-05	0.0248106	127.404	0	0	0	11	22	29
Phyhd1	426.039	0.748038	0.174774	4.28004	1.87e-05	0.0248106	1.67951	332	356	320	520	498	509
Arpc5	6394.38	-0.768018	0.180632	-4.25184	2.12e-05	0.0257145	0.587224	10405	7780	7408	4967	3830	4840
Dmrta2	197.188	-1.16659	0.276384	-4.22089	2.43e-05	0.0280377	0.445474	302	347	219	142	108	101
Gm29609	52.4508	-3.41946	0.829186	-4.12388	3.73e-05	0.0386243	0.093463	91	40	170	16	2	9
Parva	1541.5	0.896284	0.216866	4.13289	3.58e-05	0.0386243	1.86127	1303	1155	965	2089	2067	1571
Ppp1r3g	243.573	1.71021	0.415504	4.116	3.86e-05	0.0386243	3.27209	75	186	101	309	389	357
Lypd6b	331.572	0.845739	0.206093	4.10367	4.07e-05	0.0390456	1.79718	294	225	233	423	381	417
Zfp664	2311.15	1.99993	0.490015	4.08136	4.48e-05	0.0412701	3.99979	1053	860	1015	1303	4069	4836
Gm2274	113.562	-1.32799	0.32867	-4.04049	5.33e-05	0.0455235	0.398322	192	187	137	53	61	70
Kcnt1	1590.97	1.5381	0.38012	4.04636	5.2e-05	0.0455235	2.90412	727	913	939	3923	1114	2059
Epb41	1816.95	1.44095	0.359785	4.00504	6.2e-05	0.0505976	2.715	1113	795	1185	2871	1321	3569
Rtp2	8.93989	-6.53822	1.63506	-3.99876	6.37e-05	0.0505976	0.0107597	21	24	12	0	0	0
Pls3	9941.47	-0.829291	0.207822	-3.9904	6.6e-05	0.0506682	0.562806	14069	14113	12197	5870	6682	7776
Bdnf	1683.38	-1.09396	0.275724	-3.9676	7.26e-05	0.0539671	0.468473	2341	3164	1790	924	1099	1021
Dnal1	2143.47	-2.5687	0.657547	-3.90648	9.36e-05	0.0653954	0.168556	5478	626	5451	722	616	440
Gm26560	248.513	-1.36298	0.348813	-3.90749	9.33e-05	0.0653954	0.388777	356	477	304	97	142	153
Six3	426.266	3.12594	0.803869	3.88861	0.000100818	0.0683311	8.72973	66	38	170	1851	202	332
Lemd1	118.567	1.6061	0.417247	3.84929	0.000118463	0.0779957	3.04429	59	91	37	231	127	164
C1qtnf5	526.441	0.854249	0.223685	3.81898	0.000134007	0.081692	1.80782	496	377	319	680	619	643
Dbndd2	8119.58	0.748051	0.195562	3.82514	0.0001307	0.081692	1.67952	6536	6868	5830	11080	6919	11541
Meis1	237.942	2.15711	0.566755	3.80608	0.000141189	0.081692	4.46021	80	76	119	471	110	571
Sgca	8.49444	6.60575	1.73607	3.805	0.000141802	0.081692	97.3932	0	0	0	8	20	19
Trpc3	715.414	1.92439	0.504481	3.81459	0.000136409	0.081692	3.79576	280	252	409	1132	390	1796
Rgag4	655.355	1.66106	0.44116	3.7652	0.000166413	0.093532	3.16248	564	218	222	1455	666	817
Omp	11.4599	-6.89565	1.83776	-3.7522	0.000175286	0.0961736	0.00839851	4	32	36	0	0	0
Gpx6	12.5292	7.17257	1.92253	3.7308	0.000190876	0.0999668	144.264	0	0	0	66	5	8
Lgr5	100.34	2.10374	0.563565	3.73291	0.000189283	0.0999668	4.29821	54	24	42	126	85	258
AC124392.1	68.3583	3.04145	0.818796	3.71454	0.000203575	0.104249	8.23318	20	12	15	161	17	187
Grb7	113.981	1.60643	0.433613	3.70475	0.000211601	0.106003	3.04497	58	44	76	204	91	208
Nptxr	26020.3	-1.00503	0.273987	-3.66817	0.000244293	0.117735	0.498259	36408	46823	27293	14236	18295	16357
Rabep1	3445.26	-0.489192	0.133397	-3.66718	0.000245238	0.117735	0.712424	4621	4062	4079	3356	2253	2704
Pcdh1	9318.4	-0.69323	0.189359	-3.66093	0.000251306	0.118186	0.618467	13164	12772	10632	7828	7071	5520
Cdh7	379.12	1.3319	0.365497	3.64406	0.000268366	0.121259	2.51733	272	130	279	609	378	589
Nktr	1177.49	-0.745082	0.204425	-3.64477	0.000267631	0.121259	0.596634	1761	1355	1558	795	849	861
Pde1a	5561.29	-1.1998	0.33038	-3.63157	0.000281697	0.124835	0.435336	7203	11073	6365	3276	4004	2262
Itgad	53.7515	1.34745	0.372886	3.61357	0.000302013	0.128881	2.54461	35	26	35	81	66	75
Pld5	312.654	1.94635	0.538464	3.61464	0.000300766	0.128881	3.85399	110	112	184	519	166	773
Npffr1	99.3431	-1.38934	0.387936	-3.58138	0.000341784	0.143201	0.381738	138	175	143	68	58	32
Mstn	9.08687	-6.56164	1.83762	-3.57074	0.000355981	0.146486	0.0105864	8	40	10	0	0	0
Marcksl1	4094.7	-0.586182	0.164524	-3.5629	0.00036678	0.148282	0.666103	5630	5593	4393	3519	3084	2794
2610203C22Rik	437.788	4.79519	1.34956	3.55316	0.000380631	0.151229	27.7649	22	55	20	1022	1336	19
Acot4	143.696	-1.26113	0.355827	-3.54423	0.000393762	0.153794	0.417217	229	258	158	87	94	60
Grpr	25.0558	-2.04262	0.578091	-3.53338	0.00041028	0.154992	0.242723	40	52	36	8	8	12
Plekhg5	3016.12	-0.913725	0.258572	-3.53374	0.00040972	0.154992	0.530813	4550	4821	3165	1797	2263	1853
Cdr2	1181.46	0.904796	0.256903	3.52193	0.000428419	0.159234	1.87228	844	652	1100	1567	1263	1601
Rgmb	1447.04	-0.451275	0.128581	-3.50965	0.000448688	0.16412	0.731396	1869	1812	1623	1262	1017	1239
Slc4a7	1117.18	-0.531488	0.152176	-3.4926	0.000478347	0.169585	0.691841	1521	1447	1225	917	833	868
Stradb	964.428	-0.517516	0.14808	-3.49483	0.000474361	0.169585	0.698574	1207	1290	1106	809	647	827
Chrna5	108.373	-1.71232	0.494681	-3.46147	0.000537236	0.179047	0.305169	197	160	169	30	73	37
Ebf1	301.704	2.04895	0.594358	3.44733	0.000566159	0.179047	4.13804	141	56	173	571	163	701
Emx1	556.314	-0.979153	0.284677	-3.43953	0.000582734	0.179047	0.507278	898	775	671	323	434	299
Gm14419	393.672	-0.617382	0.178959	-3.44984	0.000560919	0.179047	0.651853	528	555	431	344	267	285
Nck2	1735.76	-0.632789	0.183639	-3.44584	0.000569283	0.179047	0.644928	2246	2430	2021	1304	1378	1194
Otof	166.356	2.16986	0.62819	3.45414	0.000552046	0.179047	4.49979	57	30	103	518	140	165
P2ry1	308.485	1.42666	0.412868	3.45549	0.000549291	0.179047	2.68824	134	169	225	692	222	426
Rsrc1	1477.59	0.987172	0.28683	3.44166	0.000578153	0.179047	1.9823	1094	845	1194	1459	1897	2194
Tmco1	1469.67	0.380365	0.10993	3.46006	0.000540051	0.179047	1.30167	1363	1400	1287	1781	1385	1625
Tomm5	944.462	1.95577	0.565661	3.45749	0.000545229	0.179047	3.87923	380	512	338	418	1789	1909
Gm28723	6.89362	-6.16326	1.80091	-3.4223	0.00062093	0.186906	0.0139532	12	24	8	0	0	0
Slitrk1	2464.16	-0.346722	0.101359	-3.42073	0.000624534	0.186906	0.786369	2991	2931	2825	2278	1853	2111
Casq2	153.906	2.72251	0.798791	3.40829	0.000653725	0.191924	6.60019	44	33	51	236	34	516
Tmem200a	813.215	-1.17885	0.346055	-3.40652	0.000657958	0.191924	0.441705	1363	1223	998	332	618	438
Ckap2l	42.9618	1.90974	0.562871	3.39285	0.000691686	0.19924	3.75741	15	18	24	80	78	36
A230060F14Rik	45.2261	-1.60766	0.475006	-3.3845	0.00071309	0.20041	0.328131	83	72	61	15	24	24
Ak5	6851.98	-1.06769	0.315467	-3.38448	0.000713141	0.20041	0.477082	10551	11885	7097	3348	5204	3854
D430036J16Rik	242.495	2.34993	0.698198	3.3657	0.00076349	0.21164	5.09799	90	74	88	974	118	170
Prokr2	153.035	-1.56294	0.464769	-3.36283	0.00077147	0.21164	0.338461	158	399	171	97	53	76
Nexn	466.057	2.52493	0.752737	3.35433	0.000795586	0.21318	5.75544	168	70	197	1879	156	442
Pcdhga9	2735.54	-2.231	0.664978	-3.355	0.000793663	0.21318	0.213011	1976	9638	2767	1940	511	466
Drd5	495.521	-1.26115	0.376517	-3.34953	0.000809502	0.214416	0.417211	759	949	518	195	344	276
Fam229a	5.97591	-5.95692	1.78013	-3.34633	0.000818875	0.214434	0.0160986	12	16	10	0	0	0
Btbd10	2298.78	-0.542989	0.16359	-3.3192	0.000902749	0.219732	0.686347	2869	3189	2596	2068	1384	1969
Crhbp	934.744	-1.17428	0.354197	-3.31532	0.000915392	0.219732	0.443106	1374	1742	1006	447	719	440
Gm37181	9.01404	5.70346	1.71265	3.33019	0.000867866	0.219732	52.1088	0	0	1	5	17	27
Kdm4a	1850.16	0.505518	0.151615	3.33422	0.000855384	0.219732	1.41963	1566	1804	1483	2597	1766	1933
Pcdh11x	406.06	0.53474	0.161159	3.31809	0.000906366	0.219732	1.44868	373	328	350	512	422	448
Prkce	23755.2	-0.591393	0.178006	-3.32231	0.000892753	0.219732	0.663702	33885	32220	24669	20223	18058	16072
Rtn4rl2	1058.28	-1.05315	0.317577	-3.3162	0.000912503	0.219732	0.481915	1358	2008	1175	572	794	572
Tacc2	1813.98	-0.551131	0.165639	-3.32731	0.000876898	0.219732	0.682485	2375	2569	1907	1470	1274	1479
Serpinb1b	101.462	1.71596	0.518345	3.31046	0.000931443	0.22128	3.28515	53	21	75	186	127	138
Adcy7	195.454	0.773163	0.234869	3.29188	0.000995187	0.234011	1.70901	170	127	160	268	216	226
Cck	9559.27	-0.78297	0.238928	-3.27701	0.00104913	0.241762	0.581169	16325	11154	10938	7004	7272	5747
Tnks1bp1	3061.67	-0.805527	0.245717	-3.27827	0.00104446	0.241762	0.572153	4404	4461	3507	1861	2471	1954
Rtn4rl1	3272.93	-0.538298	0.164647	-3.26941	0.00107772	0.24589	0.688583	4067	4772	3475	2765	2439	2453
Dcakd	1301.11	-0.442993	0.135873	-3.26035	0.00111276	0.248955	0.735607	1580	1686	1489	1094	992	1074
Mrap2	219.153	0.998942	0.306293	3.26139	0.00110866	0.248955	1.99853	141	117	203	306	243	292
Zfp758	320.073	0.70931	0.218326	3.24886	0.00115869	0.256738	1.63502	279	217	273	411	375	352
Sv2b	16583.3	-0.761105	0.235119	-3.2371	0.00120751	0.265008	0.590044	21700	28050	16612	11241	11022	12876
Nlrp5-ps	7.5206	-5.28749	1.63793	-3.22815	0.00124592	0.268859	0.025604	12	10	24	0	1	0
Ptprm	1189.99	0.742292	0.229984	3.22759	0.00124839	0.268859	1.67283	825	841	1146	1695	1088	1540
4632428C04Rik	44.7681	1.27873	0.396516	3.22492	0.00126007	0.26886	2.42626	30	28	25	72	46	66
Gm37914	5.682	-5.88384	1.82974	-3.21568	0.00130137	0.275127	0.016935	8	16	12	0	0	0
Anxa11	1063.69	-0.857029	0.267415	-3.20487	0.00135123	0.282591	0.552088	1770	1457	1132	635	808	696
Nectin3	1171.38	-0.647519	0.202176	-3.20275	0.00136121	0.282591	0.638377	1738	1309	1486	854	766	995
Gm15825	5.5494	5.9972	1.87883	3.19199	0.00141297	0.289956	63.876	0	0	0	16	5	12
Pbx3	580.427	1.4286	0.447812	3.19018	0.00142184	0.289956	2.69185	269	317	407	1473	357	721
A530013C23Rik	6.55324	-6.09039	1.91556	-3.17943	0.00147565	0.295694	0.014676	26	11	5	0	0	0
Ube2cbp	83.0671	1.0891	0.342505	3.17982	0.00147369	0.295694	2.12742	59	70	40	118	98	109
Grhl1	572.078	-1.40954	0.444214	-3.17311	0.00150814	0.299599	0.376432	1043	974	629	162	413	288
Amhr2	29.0428	1.76562	0.557338	3.16795	0.00153517	0.302364	3.4002	17	13	12	58	25	49
Gm7328	242.069	-0.933335	0.295245	-3.16123	0.00157107	0.306811	0.523646	436	259	313	162	163	150
Ilkap	979.354	0.430792	0.136435	3.1575	0.00159129	0.308149	1.34797	829	929	885	1173	999	1058
Pcp4	17849.6	1.50588	0.477329	3.15479	0.00160611	0.308428	2.83997	10143	4847	14259	41572	11963	25401
Grm4	2205.21	1.88054	0.598934	3.13981	0.0016906	0.321968	3.68212	613	919	1431	2657	1026	6397
Hs3st5	211.351	1.47752	0.471471	3.13386	0.00172526	0.325876	2.7847	115	73	164	483	156	288
Gm11839	6.4844	-5.07768	1.62503	-3.12466	0.00178009	0.3335	0.0296119	14	10	16	1	0	0
Rasl11b	2220.81	-0.520405	0.166686	-3.12207	0.00179586	0.333741	0.697176	2696	3044	2562	1699	1730	1774
Kremen2	37.0126	1.7124	0.549238	3.11776	0.00182228	0.335942	3.27705	14	24	17	88	37	43
Fam126a	1085.14	-0.660317	0.21211	-3.11309	0.00185137	0.338596	0.632739	1533	1597	1098	1048	650	750
Syt2	2320.6	1.3222	0.425095	3.11036	0.00186861	0.339058	2.50046	1230	911	2030	2723	1995	4822
Cort	224.221	-1.17731	0.380759	-3.09201	0.00198804	0.353399	0.442174	390	269	326	96	170	118
Gm45447	101.263	1.07698	0.348397	3.09123	0.00199327	0.353399	2.10961	95	56	56	140	116	139
Gm9954	510.711	-0.708594	0.229231	-3.09118	0.00199366	0.353399	0.611916	622	754	633	328	359	416
Fam163b	4470.61	-0.743523	0.241017	-3.08494	0.00203596	0.358143	0.597279	7730	5539	4542	3582	3247	2754
Abhd11os	184.812	2.2751	0.740861	3.07089	0.0021342	0.362537	4.84032	81	59	61	754	87	115
Dach1	660.669	2.44801	0.797936	3.06793	0.00215547	0.362537	5.45664	284	108	255	2853	191	469
Gm11100	84.6854	-3.20964	1.04708	-3.06531	0.00217444	0.362537	0.108094	245	239	8	9	10	28
Gm3629	4.95145	5.82836	1.90194	3.06443	0.00218089	0.362537	56.8213	0	0	0	7	9	12
Iqgap2	2010.02	-1.11942	0.366081	-3.05784	0.00222935	0.362537	0.46028	4163	2236	2355	905	1500	1139
Otub2	1415.55	-0.473362	0.154018	-3.07342	0.0021162	0.362537	0.720284	1594	1897	1724	1241	1102	1057
Plk1	36.1167	1.88851	0.616959	3.061	0.00220596	0.362537	3.70254	25	13	11	92	37	40
Plppr2	4368.13	-0.790786	0.258071	-3.06422	0.00218239	0.362537	0.578029	6519	6927	4180	2910	3350	2819
Rab38	31.9418	-2.34447	0.765639	-3.06211	0.00219779	0.362537	0.196899	25	44	98	8	8	14
Rapgef5	3145.92	-0.773526	0.25216	-3.06761	0.00215781	0.362537	0.584986	3891	5189	3530	2121	2532	1925
Wrb	1916.64	0.480137	0.15705	3.05722	0.002234	0.362537	1.39488	1775	1496	1797	2489	1763	2206
Fam83g	5.47111	-5.83002	1.91247	-3.04842	0.00230052	0.363104	0.0175788	14	16	5	0	0	0
Gm38048	35.2877	3.20614	1.05063	3.05164	0.00227597	0.363104	9.22879	6	12	4	26	12	145
Gpr139	156.752	2.03617	0.667289	3.05141	0.0022777	0.363104	4.10156	44	45	104	507	82	182
Sema3f	293.503	1.22074	0.400187	3.05043	0.00228515	0.363104	2.33067	119	196	241	616	254	346
Fezf2	1214.08	-1.33572	0.439503	-3.03917	0.00237234	0.364455	0.396194	1858	2043	1620	385	1014	492
Rasgrp2	1258.03	2.1159	0.696047	3.03988	0.00236672	0.364455	4.3346	396	284	800	4846	642	862
Slit2	1018.17	-0.771632	0.253601	-3.0427	0.00234468	0.364455	0.585755	1362	1549	1167	782	820	541
Strn4	5945.45	-0.467364	0.153556	-3.04361	0.00233755	0.364455	0.723285	7938	7324	6637	4909	4829	4514
Bcl2l11	149.059	-0.721791	0.237931	-3.03362	0.00241638	0.368762	0.606344	182	201	205	130	87	109
Hlcs	544.211	0.707008	0.234054	3.0207	0.00252189	0.377366	1.63242	471	427	414	841	431	703
Mtcl1	1958.04	1.23659	0.409064	3.02299	0.00250294	0.377366	2.35641	1154	1060	1472	4022	1072	3107
Sgpp2	739.969	1.67805	0.555513	3.02071	0.00252179	0.377366	3.19995	239	214	650	878	614	1754
Grid2	997.516	1.77741	0.589766	3.01375	0.00258044	0.379981	3.42809	575	331	520	970	515	2970
Pogk	2548.84	0.981518	0.325787	3.01276	0.00258883	0.379981	1.97454	1946	1806	1685	2052	3638	3770
Scn4b	11243.1	3.9184	1.30038	3.01328	0.00258444	0.379981	15.1202	1370	637	2370	60679	2176	4520
1700016A09Rik	57.7896	-1.20502	0.400596	-3.00808	0.00262907	0.383445	0.433763	95	85	76	34	23	44
Trpc4	771.958	-1.46543	0.487637	-3.00517	0.00265435	0.384696	0.362128	1149	1440	1011	184	604	333
4833445I07Rik	188.13	-0.772806	0.257497	-3.00123	0.00268894	0.387275	0.585278	284	270	201	172	107	125
3110009E18Rik	69.9372	0.993226	0.332363	2.98838	0.00280464	0.396949	1.99063	53	43	52	91	89	86
4931440P22Rik	85.2356	1.03287	0.347979	2.96819	0.0029956	0.396949	2.04609	78	53	47	138	95	99
5930422O12Rik	6.24073	-6.01841	2.02286	-2.9752	0.002928	0.396949	0.0154268	3	12	24	0	0	0
Col22a1	51.621	-1.62985	0.546745	-2.981	0.00287307	0.396949	0.323122	126	54	68	20	20	32
Fam19a3	4.71468	5.76201	1.94137	2.96802	0.00299727	0.396949	54.2673	0	0	0	14	5	9
Gm11728	5.50558	-5.83859	1.96383	-2.97306	0.00294846	0.396949	0.0174747	5	21	9	0	0	0
Gm6658	34.3355	1.71427	0.57535	2.97952	0.00288701	0.396949	3.2813	17	18	16	82	25	50
Gm9885	215.837	-0.832117	0.280345	-2.96819	0.00299558	0.396949	0.561704	334	330	216	179	111	161
Hectd2os	322.785	-0.70181	0.235338	-2.98213	0.00286248	0.396949	0.614801	415	448	404	206	238	254
Mpp7	357.111	1.059	0.354969	2.98336	0.00285103	0.396949	2.08349	241	267	227	486	255	663
Nrp2	2042.16	-0.964345	0.32477	-2.96932	0.00298463	0.396949	0.512511	2272	3826	2475	1052	1585	1248
Pde1c	694.418	1.53344	0.516175	2.97078	0.00297043	0.396949	2.89476	412	224	489	1614	343	1142
Slc17a7	46591.5	-0.795408	0.266068	-2.98949	0.00279442	0.396949	0.57618	67319	72636	48102	28281	37948	29801
Sstr3	1048.5	-0.977685	0.328677	-2.97461	0.00293361	0.396949	0.507794	1395	1969	1062	532	776	678
Pde7b	1642.25	2.17737	0.734443	2.96465	0.00303023	0.399021	4.52328	810	333	737	6783	691	950
Htr3a	346.856	-1.27391	0.430654	-2.9581	0.00309546	0.405294	0.413536	434	768	360	153	258	156
Rcan3	1725.89	1.22552	0.414841	2.9542	0.00313482	0.407105	2.3384	1512	1285	509	2425	1557	3019
Rom1	308.956	0.676019	0.228908	2.95323	0.00314462	0.407105	1.59773	277	208	268	370	323	397
Olfr46	6.78694	-5.13658	1.74284	-2.94725	0.00320611	0.412747	0.0284274	26	6	10	0	1	0
Cd300e	5.07922	5.86343	1.99195	2.94357	0.00324453	0.415372	58.2193	0	0	0	4	12	12
Cux1	2316.43	0.588175	0.200012	2.9407	0.00327475	0.415418	1.50334	1666	2146	2048	3374	1980	2753
Gpc4	770.431	-1.00377	0.341405	-2.94011	0.00328094	0.415418	0.498695	1446	843	975	359	551	530
Rnd2	4266	0.76927	0.262334	2.93241	0.00336341	0.423532	1.70441	2872	3513	3598	4419	6038	4691
Rassf4	449.163	0.983247	0.336481	2.92214	0.00347632	0.435371	1.97691	254	246	450	622	437	665
Dynlt1c	316.99	0.785636	0.269225	2.91814	0.00352121	0.436929	1.72385	282	217	239	369	298	486
Epha8	418.108	1.80203	0.617645	2.91758	0.00352754	0.436929	3.48711	126	127	331	451	275	1147
Matn2	1604.86	-1.24004	0.425257	-2.91599	0.00354564	0.436929	0.42336	2783	2576	1815	523	1323	782
BC053393	4.91375	-5.67394	1.95334	-2.90473	0.0036757	0.44347	0.0195873	5	13	13	0	0	0
Cd300c2	141.79	0.777011	0.267409	2.9057	0.00366434	0.44347	1.71358	117	115	100	229	128	166
Clhc1	4.59336	-5.57668	1.91828	-2.90712	0.00364776	0.44347	0.0209533	9	8	12	0	0	0
Gm37811	1827.36	-0.804496	0.276726	-2.90719	0.00364686	0.44347	0.572562	3030	1902	2435	1090	1406	1263
Pcp4l1	6047.26	1.65195	0.569297	2.90173	0.00371104	0.445402	3.14258	3053	1672	4461	19055	3657	5357
Chn2	2223.65	1.55431	0.536267	2.89839	0.00375079	0.446051	2.93694	1263	816	1487	2484	1184	5943
Cit	2978.2	1.05654	0.364574	2.89803	0.00375516	0.446051	2.07994	1453	1519	3104	4997	2695	4064
Gm28221	1609.86	-0.769901	0.266072	-2.89359	0.0038087	0.448364	0.586458	2057	2571	1818	923	1257	1176
Nkiras2	559.395	0.595944	0.205982	2.89319	0.00381355	0.448364	1.51146	506	406	499	821	498	641
Arhgef28	1953.19	-0.903303	0.312618	-2.88948	0.00385883	0.449106	0.534661	3200	2869	2030	984	1560	1270
Stk17b	653.31	1.54569	0.534798	2.89023	0.00384957	0.449106	2.91944	309	388	359	595	404	1797
Tnfrsf4	11.877	2.54686	0.882311	2.88658	0.0038945	0.450979	5.84363	4	3	4	29	20	10
Gm16740	658.794	-0.753092	0.261474	-2.88017	0.00397456	0.457949	0.593331	622	1085	911	538	423	453
Slc16a7	606.957	1.09004	0.379557	2.87186	0.00408057	0.467825	2.12879	506	324	400	486	873	950
1700003D09Rik	91.7606	3.39769	1.18834	2.85918	0.00424742	0.472839	10.5391	26	20	5	486	8	43
Col17a1	21.6952	1.98391	0.693756	2.85966	0.00424091	0.472839	3.95563	12	12	4	48	22	32
Gins2	1405.82	-0.614248	0.214456	-2.86421	0.00418056	0.472839	0.653271	1749	2220	1437	1124	1065	989
Ssbp3	4062.46	-0.783987	0.274045	-2.8608	0.00422571	0.472839	0.58076	4285	7754	4300	3278	2646	2671
St6galnac5	5025.21	-0.919321	0.321391	-2.86044	0.00423052	0.472839	0.528758	7806	6898	6169	2427	4344	2917
Vwa7	53.4513	2.55611	0.891812	2.86619	0.00415439	0.472839	5.88118	12	15	22	84	12	173
Gm16596	105.519	0.995938	0.348712	2.85605	0.00428952	0.474361	1.99438	103	58	63	160	111	136
Gm26892	466.227	-0.941354	0.329709	-2.8551	0.00430227	0.474361	0.520744	803	647	500	223	334	341
Foxp2	419.337	1.46762	0.514384	2.85315	0.00432882	0.475016	2.76564	142	138	417	836	369	609
Npas4	289.345	-2.22507	0.782572	-2.84328	0.00446516	0.487655	0.213888	407	1022	101	181	83	39
Gm45623	157.543	1.66493	0.586645	2.83806	0.00453891	0.491055	3.17099	90	35	113	417	169	128
Pcsk5	378.969	-1.2315	0.433792	-2.83891	0.0045268	0.491055	0.425876	429	770	488	170	308	152
Itpr1	23492.6	1.29945	0.459064	2.83064	0.00464548	0.500235	2.46134	18566	9082	15335	43570	11990	43558
Vgll3	61.9086	-2.31817	0.820269	-2.82611	0.00471174	0.505011	0.200522	66	188	74	10	38	8
Grifin	16.6486	2.94331	1.04347	2.82071	0.00479179	0.508977	7.69175	4	0	8	32	24	29
Lrrc27	153.373	0.68622	0.243286	2.82063	0.00479291	0.508977	1.60906	112	146	115	212	161	173
A730060N03Rik	373.286	0.765108	0.271571	2.81734	0.00484233	0.511865	1.6995	332	281	265	489	303	571
Osr1	79.0376	-1.39096	0.494103	-2.81513	0.00487576	0.513046	0.38131	135	103	124	25	58	38
Atp6ap1l	147.377	2.04165	0.726682	2.80955	0.00496105	0.519647	4.11716	64	65	54	521	43	171
Abcc12	52.8801	1.8263	0.651365	2.8038	0.00505037	0.521277	3.54626	24	29	21	137	24	88
Acan	159.568	-1.04811	0.373386	-2.80705	0.00499975	0.521277	0.4836	177	335	172	108	100	90
Gm16432	90.2003	-0.922524	0.32932	-2.8013	0.00508971	0.521277	0.527585	102	149	123	59	59	60
Gm32585	4.76629	-5.62983	2.0088	-2.80259	0.00506943	0.521277	0.0201954	4	12	14	0	0	0
Zfp408	316.774	0.478392	0.170703	2.80248	0.00507107	0.521277	1.39319	285	281	273	389	337	333
1700047F07Rik	4.78071	5.77816	2.0665	2.79611	0.00517214	0.527375	54.8781	0	0	0	4	6	17
Rgs8	8643.48	1.41834	0.507728	2.79351	0.00521396	0.529297	2.67278	4854	4686	5357	9909	4194	22437
Klhl1	210.455	1.73828	0.622986	2.79024	0.00526685	0.532322	3.33638	88	36	180	420	153	383
Nipal2	291.06	1.07175	0.384588	2.78676	0.00532383	0.532901	2.10199	162	220	212	346	227	566
Ptger4	66.2691	-1.87074	0.671202	-2.78715	0.00531731	0.532901	0.273433	83	204	46	44	20	20
Scd3	290.532	1.23377	0.442903	2.78566	0.00534196	0.532901	2.35182	169	189	191	321	206	649
Cxxc4	900.311	0.724262	0.262968	2.75418	0.00588395	0.539654	1.65206	940	596	621	1164	806	1273
Dlx4os	11.0627	4.06543	1.47662	2.75321	0.00590144	0.539654	16.7424	4	0	0	21	9	31
Gabrd	1908.02	1.74889	0.634341	2.75703	0.00583296	0.539654	3.36101	1184	274	1298	4182	913	3690
Gm39244	94.6454	2.24015	0.81009	2.76531	0.00568689	0.539654	4.72446	29	21	54	368	39	79
Gm44101	99.1875	1.52858	0.554507	2.75665	0.00583963	0.539654	2.88502	70	38	54	200	52	186
Gm6556	85.5841	2.24748	0.815671	2.75538	0.00586236	0.539654	4.74854	42	10	42	314	48	74
Grik4	1183.24	-1.00531	0.363922	-2.76243	0.00573721	0.539654	0.498163	1792	2188	1055	545	862	800
H2-T23	526.26	0.679189	0.244888	2.77347	0.00554621	0.539654	1.60124	377	521	386	756	619	491
Htr1b	748.332	1.91062	0.692257	2.75999	0.00578035	0.539654	3.75971	346	194	451	2839	359	480
Mme	447.194	1.97472	0.715263	2.76083	0.00576551	0.539654	3.93051	270	130	176	1747	204	273
Nphp4	451.898	-0.522277	0.189061	-2.76248	0.00573642	0.539654	0.696272	574	503	609	386	344	334
Pde6g	13.965	3.34598	1.21463	2.75473	0.00587414	0.539654	10.1681	4	4	0	12	42	15
Rwdd3	220.156	-0.731805	0.264995	-2.76158	0.00575227	0.539654	0.60215	326	289	257	137	159	174
Tmem200b	192.722	1.97035	0.714364	2.75819	0.00581227	0.539654	3.91863	61	74	112	494	47	389
Tpm2	344.033	0.987058	0.355358	2.77764	0.00547551	0.539654	1.98214	183	253	293	608	249	491
Tsc22d4	5345.56	0.35699	0.12916	2.76393	0.00571096	0.539654	1.28075	5555	4615	4699	6452	5000	5854
Unc13d	78.422	1.8212	0.65954	2.76133	0.00575671	0.539654	3.53376	39	43	28	56	67	224
Uncx	68.9905	3.3076	1.19993	2.75649	0.00584251	0.539654	9.90115	16	8	16	8	21	326
Xpnpep2	4.72233	-5.61714	2.03187	-2.76451	0.00570076	0.539654	0.0203738	17	4	9	0	0	0
Zeb2	5727.42	-0.80943	0.291513	-2.77665	0.00549217	0.539654	0.570607	11109	6160	5939	4007	4154	3697
Zfp521	706.664	1.09258	0.394803	2.7674	0.00565046	0.539654	2.13255	450	485	494	918	447	1435
Ntn1	693.62	1.12036	0.407314	2.7506	0.00594866	0.541822	2.17401	493	511	385	1047	397	1344
AC135469.1	4.16683	5.58459	2.04146	2.73559	0.00622685	0.542896	47.9876	0	0	0	14	4	7
Adamts9	404.62	-1.13665	0.413733	-2.7473	0.0060089	0.542896	0.454815	504	947	324	264	249	211
Cxx1c	2143.81	0.448847	0.164112	2.73501	0.00623792	0.542896	1.36495	1804	1836	2097	2980	1959	2246
Dyrk2	2474.58	-0.85491	0.312026	-2.73987	0.00614638	0.542896	0.5529	3048	4337	2743	1507	2108	1342
Ercc5	738.921	0.39559	0.144163	2.74405	0.0060687	0.542896	1.31548	699	643	680	851	752	805
Gm11505	4.46239	-5.53451	2.01941	-2.74066	0.00613159	0.542896	0.0215748	5	8	15	0	0	0
Gm37988	5.80434	-5.91355	2.16164	-2.73568	0.0062252	0.542896	0.0165899	3	5	28	0	0	0
Gm43425	4.40996	-5.51838	2.01609	-2.73717	0.006197	0.542896	0.0218173	5	15	8	0	0	0
Inafm2	2602.45	-0.482134	0.175708	-2.74395	0.00607056	0.542896	0.715918	3372	3596	2670	2152	2073	1982
Scd4	35.558	-2.67806	0.977328	-2.74019	0.00614046	0.542896	0.156251	17	142	37	4	8	15
Srgap1	973.887	0.956723	0.349842	2.73473	0.00624317	0.542896	1.9409	638	584	869	1904	674	1239
Usp51	76.4255	-1.25394	0.457689	-2.73973	0.00614896	0.542896	0.4193	106	152	85	60	23	50
AC241534.2	3.98559	5.51688	2.01947	2.73185	0.00629805	0.543603	45.7875	0	0	0	10	8	5
Tubb2a	24365.8	-0.585407	0.214292	-2.73182	0.00629848	0.543603	0.666461	28730	38491	25692	18731	19346	17462
Celf6	629.364	-0.454866	0.166623	-2.72991	0.0063352	0.544733	0.729578	799	736	771	583	497	446
AC163038.1	46.1364	-1.57895	0.578993	-2.72706	0.00639012	0.545385	0.334725	70	84	65	11	31	22
Pla2g2f	103.912	-2.14885	0.78764	-2.72821	0.00636794	0.545385	0.225493	136	286	118	7	33	66
Golm1	1763.77	0.77178	0.283392	2.72336	0.00646209	0.549492	1.70738	1539	1519	1085	1635	2343	2283
Adra1d	1466.96	-1.14665	0.424185	-2.70319	0.00686768	0.54951	0.451671	2501	2157	1765	443	1176	897
Brinp1	5872.19	-0.379956	0.140224	-2.70963	0.00673575	0.54951	0.768461	7849	6819	6410	6038	4131	4625
Cntn6	536.586	1.12448	0.413912	2.71671	0.00659347	0.54951	2.18023	295	236	530	676	477	969
Epx	25.358	2.09935	0.775836	2.70592	0.00681146	0.54951	4.28517	5	5	20	44	38	36
Foxo3	3291.28	0.499737	0.184416	2.70984	0.00673157	0.54951	1.41396	2709	2910	3016	4284	2701	4206
Ltbp2	48.9436	4.6552	1.71962	2.70711	0.00678718	0.54951	25.1974	0	12	0	38	5	229
Myoz1	4.28996	-5.47786	2.01403	-2.71985	0.00653108	0.54951	0.0224388	9	5	13	0	0	0
Nnat	5313.85	-1.03118	0.380123	-2.71276	0.00667261	0.54951	0.489309	6060	10782	5848	2343	4287	3098
Parm1	2266.47	-0.624814	0.229565	-2.72172	0.00649426	0.54951	0.648504	2417	3528	2773	1672	1822	1577
Pla2g3	114.255	1.29154	0.475253	2.71759	0.00657599	0.54951	2.4479	41	81	87	113	187	154
Plxna4	4574.11	-0.610144	0.224978	-2.71201	0.00668761	0.54951	0.655131	6764	5792	5002	3050	3738	3461
Pmp22	1185.21	0.507692	0.187329	2.71016	0.00672504	0.54951	1.42177	1119	1001	985	1624	963	1463
Sec24d	1125.59	-0.906244	0.334857	-2.70636	0.00680248	0.54951	0.533572	1344	2242	1087	694	856	666
Sgk3	615.607	0.793681	0.293491	2.70427	0.00684542	0.54951	1.73349	557	335	533	955	721	581
Slc30a3	1799.44	-0.62543	0.230388	-2.71467	0.00663409	0.54951	0.648227	2374	2550	2009	1238	1534	1232
Sptssa	1589.42	0.455602	0.168465	2.70443	0.00684219	0.54951	1.37136	1562	1220	1464	1882	1674	1715
Zfp532	1424.11	-0.480046	0.177373	-2.70642	0.00680121	0.54951	0.716955	1919	1844	1507	1482	952	1024
Lrp8os2	51.8248	1.93829	0.718243	2.69865	0.00696208	0.555136	3.8325	13	31	24	168	33	50
Paqr9	3353.8	-0.456976	0.169469	-2.69651	0.00700701	0.555701	0.728512	4071	4720	3534	3370	2413	2401
Pik3r1	5756.9	0.30118	0.111713	2.69602	0.0070174	0.555701	1.23215	5399	5351	5589	6570	5589	6095
Itih3	1682.3	0.77345	0.287045	2.69453	0.00704885	0.55628	1.70935	909	1471	1543	1918	1719	2442
Gm45540	4.69838	-5.61015	2.08307	-2.69322	0.00707661	0.556564	0.0204728	5	20	5	0	0	0
Hsp25-ps1	213.501	-3.01757	1.12194	-2.68961	0.00715359	0.559367	0.123487	18	1126	75	64	30	44
Sema3a	317.367	1.26042	0.468685	2.68927	0.00716079	0.559367	2.39566	112	231	247	757	264	317
C2cd4b	307.932	-1.20367	0.448071	-2.68634	0.00722396	0.562395	0.434169	654	385	328	104	205	211
Pdxk	7637.95	0.490947	0.18287	2.68468	0.00725997	0.563295	1.40537	6139	6480	7469	11015	6593	8396
Galnt10	683.477	0.534409	0.199253	2.68206	0.00731713	0.565826	1.44835	535	701	536	918	604	823
6030498E09Rik	4.22154	-5.45597	2.03923	-2.6755	0.00746178	0.569369	0.0227818	11	12	4	0	0	0
Chpt1	1869.64	1.16467	0.435244	2.6759	0.0074529	0.569369	2.24182	1372	698	1569	2067	1528	3842
Elmo1	3018.66	0.862774	0.322388	2.6762	0.00744631	0.569369	1.81853	2002	1768	2983	5113	2255	4092
Prickle2	8659.51	-0.585211	0.218475	-2.67861	0.00739275	0.569369	0.666552	13231	9592	10156	7049	7139	5571
Xkr6	171.975	1.05766	0.395568	2.67378	0.00750007	0.570401	2.08156	96	143	115	285	116	282
Fars2	3117.94	-0.604332	0.226405	-2.66925	0.007602	0.571731	0.657776	4004	4451	3488	2008	2502	2490
Gm9767	120.33	-1.29341	0.48527	-2.66533	0.00769122	0.571731	0.407987	158	202	181	34	87	72
Islr2	3698.53	-0.698941	0.26175	-2.67026	0.00757917	0.571731	0.616024	5032	5668	3853	2993	3062	1986
Sertm1	1873.37	-1.1927	0.44711	-2.66758	0.00763988	0.571731	0.437482	2600	3912	1793	589	1409	1156
Six3os1	143.563	2.52023	0.94518	2.6664	0.00766691	0.571731	5.73672	59	5	70	564	89	103
Stx18	1502.05	1.04325	0.39073	2.67002	0.00758477	0.571731	2.06087	629	875	1579	1949	1453	2427
Syn1	14530.2	-0.383635	0.143831	-2.66726	0.0076472	0.571731	0.766504	16877	19688	15649	13465	11570	11179
Bcas1	15389.6	0.654053	0.245738	2.66159	0.00777735	0.573026	1.57358	15723	9213	12959	23412	14500	16875
Dkk3	14058.5	-0.664103	0.24984	-2.65812	0.00785785	0.573026	0.631081	18740	21091	14955	10338	12151	8341
Gm9925	60.8878	1.11127	0.41755	2.6614	0.0077816	0.573026	2.16036	39	35	48	118	55	72
Isl1	74.123	3.43693	1.29254	2.65905	0.00783619	0.573026	10.8298	5	5	29	405	8	23
Mir22hg	905.045	-0.888042	0.333864	-2.65989	0.00781653	0.573026	0.540347	1187	1780	779	755	594	483
Tssk5	13.1185	7.23563	2.71978	2.66038	0.00780534	0.573026	150.71	0	0	0	3	0	72
Gm2260	208.795	-0.987197	0.371747	-2.65556	0.00791772	0.573761	0.504457	318	354	211	108	167	118
Gm26848	10.2002	2.45785	0.925313	2.65623	0.00790187	0.573761	5.49396	2	6	2	21	15	14
Gm18666	9.90105	6.8306	2.57504	2.65262	0.007987	0.574801	113.82	0	0	0	44	16	0
Ly6c1	1382.59	0.879263	0.331575	2.65178	0.0080069	0.574801	1.83944	797	904	1368	1369	1541	2178
Shisa8	360.431	1.63588	0.616761	2.65236	0.00799303	0.574801	3.10776	196	171	189	304	184	1080
Ric1	1322.96	-0.465604	0.175716	-2.64975	0.00805502	0.57646	0.724168	1551	1833	1486	1243	815	1164
Kcna5	237.103	1.99356	0.753724	2.64494	0.00817054	0.582916	3.98217	60	105	135	923	147	107
Fam222a	458.557	0.798485	0.302067	2.64341	0.00820757	0.583751	1.73927	375	342	345	878	355	492
Dynlt1-ps1	372.457	0.541645	0.205	2.64218	0.00823752	0.584078	1.45563	377	273	312	485	360	430
Rcan2	7228.6	0.746724	0.283224	2.63651	0.00837629	0.592096	1.67798	5776	4175	7091	12282	6245	8057
Il1rapl2	103.455	0.876052	0.332453	2.63512	0.00841084	0.59272	1.83535	77	70	84	166	127	94
9430002A10Rik	5.04808	-4.69506	1.78462	-2.63084	0.00851736	0.596577	0.0386052	9	17	5	0	1	0
Wwp1	2045.2	0.444302	0.168871	2.63101	0.00851321	0.596577	1.36066	1812	1705	1968	2642	1743	2450
Arpc3	4618.39	-0.44556	0.170104	-2.61934	0.00880999	0.597908	0.734299	6547	5395	4970	4161	3710	3345
C130012C08Rik	14.9629	3.23013	1.23749	2.61022	0.0090483	0.597908	9.38354	0	2	7	51	11	20
Camk4	7957.7	0.984525	0.377145	2.61047	0.00904188	0.597908	1.97866	6199	4771	5950	16745	4569	10332
Dock4	5873.7	-0.567048	0.217001	-2.61311	0.0089723	0.597908	0.674997	8919	6936	6422	4326	4882	4234
Dynlt1b	442.816	0.57445	0.218962	2.62351	0.00870284	0.597908	1.48911	399	364	365	489	418	613
E2f6	853.482	0.412946	0.158043	2.61286	0.0089787	0.597908	1.3314	688	811	819	1071	818	923
Fam131a	5552.89	-0.783993	0.29885	-2.62337	0.00870657	0.597908	0.580757	10027	5607	6674	3315	4339	3864
Fam13c	2496.6	-0.411858	0.157808	-2.60987	0.00905755	0.597908	0.751655	3431	2712	2897	2326	1953	1881
Fgf21	12.9002	-7.06698	2.70871	-2.60898	0.00908123	0.597908	0.00745809	4	79	0	0	0	0
Gdf6	3.94361	-5.35701	2.04599	-2.61829	0.00883715	0.597908	0.0243994	5	12	8	0	0	0
Gm3279	4.24151	-5.46237	2.08602	-2.61856	0.00883016	0.597908	0.022681	16	4	7	0	0	0
Gm8091	3.79365	-5.30089	2.02958	-2.61181	0.00900631	0.597908	0.0253672	9	6	9	0	0	0
Gm9748	151.072	-1.0828	0.414729	-2.61085	0.00903174	0.597908	0.472113	182	298	172	86	119	68
H1fx	1216.41	-0.369293	0.140953	-2.61997	0.00879365	0.597908	0.774162	1603	1392	1356	1200	842	1030
Kctd8	489.409	1.09922	0.418876	2.62422	0.00868487	0.597908	2.14239	325	236	422	1008	306	675
Pcdhgb2	667.092	2.03365	0.777894	2.6143	0.00894104	0.597908	4.09439	309	224	296	432	2203	213
Rarb	649.631	2.22578	0.848092	2.62446	0.00867861	0.597908	4.67765	195	285	245	2957	161	280
Rras2	667.977	-0.748237	0.28664	-2.61037	0.0090444	0.597908	0.595331	1136	788	737	394	500	516
Snca	12509.4	-0.620713	0.236551	-2.62401	0.00869003	0.597908	0.650349	17600	17848	12755	11347	9920	7049
Unc5a	3915.89	-0.597822	0.227647	-2.6261	0.00863699	0.597908	0.660751	5412	5547	4032	3288	3249	2362
Zdhhc20	2231.55	0.305797	0.116725	2.6198	0.00879804	0.597908	1.2361	2252	1993	2082	2717	2098	2300
Prkch	606.795	1.77598	0.681276	2.60684	0.00913815	0.599942	3.4247	226	153	481	2117	352	428
Evc2	826.202	-0.840895	0.322788	-2.6051	0.00918483	0.600948	0.558297	1355	1051	962	391	625	645
Strip2	2517.17	1.50462	0.577741	2.60432	0.00920564	0.600948	2.83751	1725	619	1795	7268	1318	2763
BC049352	30.7594	1.59196	0.612326	2.59985	0.0093264	0.60201	3.01458	23	19	7	59	33	43
Cacna2d2	1501.75	1.03137	0.396695	2.59991	0.00932491	0.60201	2.04396	791	1174	1156	3027	859	2131
Lrrtm3	1200.12	0.959189	0.368818	2.60071	0.00930313	0.60201	1.94422	664	898	1014	2591	867	1275
Nrtn	313.4	0.887653	0.341311	2.60071	0.00930298	0.60201	1.85016	280	139	276	440	375	354
Hmgb2	549.95	0.48086	0.185209	2.59631	0.0094231	0.606553	1.39557	459	547	451	749	476	636
Birc5	33.9075	1.61737	0.624113	2.59147	0.00955664	0.606916	3.06815	19	17	17	90	23	41
Dyrk3	606.284	-1.00059	0.386988	-2.58558	0.00972141	0.606916	0.499796	750	1194	628	263	464	402
Exph5	362.036	1.63291	0.631114	2.58734	0.00967187	0.606916	3.10138	181	203	176	421	131	1043
Gm23134	594.238	-1.05716	0.408634	-2.58707	0.00967972	0.606916	0.480576	596	1285	670	279	454	347
Gm42970	10.088	2.113	0.814538	2.59411	0.00948355	0.606916	4.32591	4	4	4	16	14	17
Hrasls	745.775	0.698522	0.270247	2.58476	0.00974479	0.606916	1.62284	579	459	757	1150	681	859
Il20ra	10.8155	6.9588	2.68614	2.59063	0.00957994	0.606916	124.396	0	0	0	64	5	0
Palmd	547.113	-0.527715	0.204023	-2.58655	0.00969428	0.606916	0.693652	748	666	635	416	454	405
Pik3r2	5108.72	-0.35859	0.138419	-2.59061	0.00958049	0.606916	0.779927	6362	6507	5357	4969	4045	3875
Rapgef3os2	30.5875	1.69531	0.655518	2.58622	0.00970363	0.606916	3.23847	13	25	8	35	38	60
Sh3rf1	1915.24	-0.70633	0.273172	-2.58567	0.00971913	0.606916	0.612877	2799	2843	1913	1322	1642	1152
Susd2	150.418	1.1	0.425457	2.58546	0.00972485	0.606916	2.14355	61	90	150	237	147	212
B3galt5	2741.53	0.469604	0.18242	2.5743	0.0100443	0.612331	1.38473	2783	1994	2507	3629	2588	2994
Coch	849.821	1.66709	0.646791	2.57748	0.00995231	0.612331	3.17574	253	377	649	2914	560	504
Entpd2	463.072	0.517381	0.200705	2.57782	0.00994268	0.612331	1.43135	397	369	439	518	518	520
Gm31816	30.4296	-1.47731	0.573762	-2.57478	0.0100304	0.612331	0.359158	51	53	38	11	21	13
Gpalpp1	2104.68	-0.268465	0.104256	-2.57506	0.0100222	0.612331	0.830202	2414	2469	2407	2126	1608	1777
Nek10	142.405	-0.871259	0.338295	-2.57544	0.0100111	0.612331	0.546669	248	154	182	102	107	78
Slirp	1627.44	0.654065	0.253844	2.57664	0.00997661	0.612331	1.5736	1388	1333	1289	2132	2193	1349
Stum	18558.4	-0.794653	0.308067	-2.57948	0.00989493	0.612331	0.576482	31239	21086	22424	10019	15959	12031
Krt73	262.35	-2.10747	0.820861	-2.56739	0.0102469	0.619761	0.232054	322	864	176	18	152	96
Ptchd1	156.015	1.1316	0.440615	2.56822	0.0102222	0.619761	2.19101	71	135	104	323	110	204
Vrtn	3.94676	5.507	2.14448	2.56798	0.0102292	0.619761	45.4749	0	0	0	16	4	4
Lfng	1348.14	0.546626	0.213049	2.56573	0.0102959	0.621095	1.46067	1084	1026	1353	1607	1241	1762
Rasl10a	1688.2	-0.906863	0.353717	-2.56381	0.010353	0.622911	0.533344	2016	3439	1559	1420	1179	783
6030445D17Rik	10.3546	3.91128	1.52625	2.56267	0.0103872	0.623339	15.0457	0	0	4	9	20	25
AC159193.5	81.4333	0.802505	0.31383	2.55713	0.010554	0.631703	1.74413	52	72	64	108	86	104
Cacng8	3791.51	-0.760184	0.297582	-2.55454	0.010633	0.634783	0.590421	6917	4071	4169	2834	3068	2105
Gprin1	4948.06	-0.612896	0.240149	-2.55215	0.010706	0.637492	0.653883	6704	6869	5432	3095	4123	3821
Slit1	3826.62	-1.1366	0.446069	-2.54804	0.0108331	0.641745	0.45483	6419	5810	4495	1115	3329	2115
Smoc2	638.278	-1.24447	0.488381	-2.54815	0.0108297	0.641745	0.422064	875	1393	593	242	547	256
4930458D05Rik	51.4851	1.45912	0.573203	2.54556	0.0109103	0.64255	2.74941	19	36	32	104	32	88
AC132085.1	125.487	0.991445	0.389371	2.54627	0.010888	0.64255	1.98817	69	78	118	217	103	170
Inpp5a	3232.56	1.20468	0.473369	2.54492	0.0109304	0.64255	2.30487	1708	2200	2280	3398	1864	7773
Gm27004	96.6892	-2.1581	0.848683	-2.54289	0.0109941	0.644652	0.224051	41	397	67	29	29	43
Gm11149	20.6242	5.37608	2.11594	2.54076	0.0110613	0.646944	41.5299	0	0	3	0	39	71
A330094K24Rik	23.1747	2.22901	0.879591	2.53415	0.0112721	0.65027	4.68813	8	12	6	75	9	33
Hrh2	244.247	0.617344	0.243264	2.53775	0.0111567	0.65027	1.53405	167	242	202	324	230	301
Map2	24230.2	-0.60955	0.24058	-2.53367	0.0112874	0.65027	0.655401	25412	40739	26800	22642	17357	15402
Npy2r	966.12	-1.31079	0.516833	-2.5362	0.0112063	0.65027	0.403099	2001	1384	1002	289	867	359
Opcml	6494.64	-0.470559	0.185512	-2.53655	0.0111952	0.65027	0.721685	8852	7471	7605	4941	5450	5084
Slc38a7	961.803	-0.340666	0.134363	-2.53541	0.0112316	0.65027	0.789676	1210	1110	1088	859	755	821
C130071C03Rik	1650.06	-0.638065	0.252547	-2.52652	0.0115199	0.650648	0.642574	2455	2410	1531	1146	1105	1437
Casp9	565.292	-1.22469	0.484626	-2.52708	0.0115014	0.650648	0.42789	1223	960	351	387	182	422
Clec12a	36.1796	3.25012	1.28402	2.53121	0.0113669	0.650648	9.51445	14	4	4	192	12	5
Col25a1	1085.98	-0.695614	0.275204	-2.52763	0.0114836	0.650648	0.617447	1264	1401	1583	1187	514	746
Fibcd1	3105.26	-1.36364	0.539543	-2.5274	0.0114912	0.650648	0.388601	5765	4619	3835	534	2433	1761
Lingo1	8178.08	-0.646532	0.255318	-2.53226	0.0113329	0.650648	0.638814	9225	13814	8675	7588	6061	4735
Mab21l3	3.81863	-5.30985	2.10062	-2.52775	0.0114795	0.650648	0.0252102	4	8	12	0	0	0
Myo1b	1083.88	1.43598	0.56788	2.52867	0.0114494	0.650648	2.70567	479	568	798	3432	736	680
Nmt1	7180.64	-0.34947	0.13857	-2.52197	0.0116699	0.655902	0.784872	8918	9322	7316	6676	5679	5787
Wipf3	11155.4	-0.700401	0.277717	-2.52199	0.0116693	0.655902	0.615401	20102	11715	12089	9154	8630	6539
Stim2	2030.11	-0.504545	0.200463	-2.5169	0.0118391	0.663795	0.704883	3086	2390	2093	1856	1560	1411
Jmjd4	667.261	-0.942444	0.375202	-2.51183	0.0120107	0.669003	0.520351	1484	737	579	437	424	444
Rftn1	501.838	-0.505636	0.201321	-2.51158	0.0120191	0.669003	0.70435	674	702	496	424	374	392
Tmem87b	999.932	0.587418	0.233825	2.51222	0.0119976	0.669003	1.50256	940	852	746	1514	759	1244
Efna3	3486.05	-0.612654	0.244043	-2.51043	0.0120584	0.669577	0.653993	4170	5662	3568	3231	2637	2073
2022-09-09	2698.66	-0.801606	0.319787	-2.50669	0.0121868	0.675077	0.57371	2901	5173	2830	1809	2180	1582
Prkca	7649.15	-0.635492	0.253699	-2.5049	0.0122484	0.676866	0.643721	12044	8242	9243	5223	6528	5188
1700007L15Rik	28.1266	-1.31616	0.525817	-2.50308	0.0123117	0.677115	0.401602	50	33	44	16	17	13
AC207128.1	3.55012	5.34816	2.13592	2.50391	0.0122829	0.677115	40.7339	0	0	0	4	6	10
9330118I20Rik	196.22	1.65281	0.660545	2.50219	0.0123428	0.677207	3.14445	107	68	124	202	88	572
CAAA01180111.2	102.255	-0.78277	0.313323	-2.49828	0.0124796	0.67986	0.58125	133	143	134	92	72	53
Mcm6	588.151	-0.804438	0.32182	-2.49965	0.0124317	0.67986	0.572585	793	905	678	586	411	247
Vat1l	2674.73	0.916133	0.366596	2.49903	0.0124535	0.67986	1.88705	1664	1500	2673	5299	1948	3138
Gm9817	215.375	-2.75139	1.10207	-2.49657	0.01254	0.681536	0.148507	23	1107	73	88	38	39
Cklf	91.8038	0.83773	0.335979	2.4934	0.0126527	0.686045	1.78724	66	84	59	113	123	99
Pacsin2	2067.83	0.347756	0.139548	2.49201	0.0127022	0.687111	1.27258	1866	1860	2036	2599	1817	2286
3300002P13Rik	1011.63	-1.11961	0.449788	-2.48919	0.0128034	0.688184	0.460218	1958	1214	1231	335	881	538
Crmp1	7256.5	-0.442673	0.177858	-2.48891	0.0128134	0.688184	0.73577	9379	9517	7658	5545	5562	6442
Gucy1a3	1838.86	1.18758	0.477099	2.48917	0.0128041	0.688184	2.27771	1122	793	1620	4760	1185	1785
Htr4	289.329	-0.996064	0.400326	-2.48814	0.0128415	0.688184	0.501366	466	435	324	108	204	228
Tmem74	338.48	-0.796091	0.320069	-2.48725	0.0128736	0.688304	0.575907	554	421	389	203	291	202
Gpr19	416.065	0.774193	0.311406	2.48612	0.0129144	0.688885	1.71023	235	465	275	540	443	527
BB031773	56.7275	3.16744	1.27616	2.48201	0.0130643	0.68957	8.98449	0	24	12	254	20	46
Cdkn2d	1630.1	-0.466915	0.188207	-2.48086	0.0131067	0.68957	0.72351	2305	1692	1998	1322	1233	1361
Gm20498	373.536	-0.743999	0.29952	-2.48397	0.0129926	0.68957	0.597082	452	607	426	213	255	324
Gm39214	11.3702	-6.88482	2.77482	-2.48118	0.013095	0.68957	0.00846177	0	70	3	0	0	0
Ksr1	3463.5	-0.785385	0.316546	-2.48111	0.0130974	0.68957	0.580197	5088	4472	4346	1750	3129	2212
Shisa9	2324.59	0.562069	0.22647	2.48186	0.0130697	0.68957	1.47638	1668	1970	2296	3601	2221	2256
Acy1	351.638	0.961438	0.388548	2.47444	0.0133445	0.692434	1.94725	222	249	284	753	232	404
AW495222	104.455	1.06539	0.431408	2.46957	0.0135277	0.692434	2.09274	49	75	89	103	156	138
C030034L19Rik	412.371	-0.590525	0.239131	-2.46946	0.0135317	0.692434	0.664101	519	595	459	277	306	353
Car3	24.0387	1.83894	0.743613	2.47298	0.013399	0.692434	3.57748	9	5	19	45	21	44
Eml1	2399.58	0.513605	0.207697	2.47286	0.0134038	0.692434	1.42761	2620	1956	1709	3408	2252	2534
Gm20715	13.3604	3.736	1.51341	2.46861	0.013564	0.692434	13.3245	6	0	0	47	14	14
Gm26577	15.9014	1.76082	0.710565	2.47806	0.0132101	0.692434	3.3889	10	5	8	35	19	18
Insrr	17.2497	1.75028	0.709378	2.46735	0.0136119	0.692434	3.36424	4	12	9	25	24	27
Ldlrap1	361.214	0.672266	0.27209	2.47075	0.0134829	0.692434	1.59357	284	337	263	379	347	544
Nell2	21032.6	-0.570045	0.230581	-2.47222	0.0134279	0.692434	0.673596	31761	24358	23687	14827	18056	15038
Nfe2	4.0696	-5.40291	2.18746	-2.46995	0.0135133	0.692434	0.0236353	4	18	4	0	0	0
Pkd2l1	36.1775	2.61061	1.05783	2.46788	0.0135915	0.692434	6.10761	15	0	17	51	45	82
Shc4	4691.52	-0.483716	0.195729	-2.47136	0.0134599	0.692434	0.715133	6909	4805	5634	4539	2943	3874
Wdr77	888.691	0.638172	0.258116	2.47242	0.0134201	0.692434	1.55636	724	748	731	1034	1232	799
Zfp846	401.348	1.0546	0.425639	2.47769	0.0132235	0.692434	2.07715	301	235	290	680	634	239
Ntrk3	4883.97	-0.436392	0.17719	-2.46285	0.0137839	0.699637	0.73898	6047	6991	4817	4832	3327	3868
Chrna7	884.522	-0.701164	0.285059	-2.45972	0.0139047	0.704217	0.615076	1177	1305	996	531	781	581
9130019P16Rik	488.935	1.25929	0.51377	2.45107	0.0142433	0.708907	2.39377	375	226	312	487	301	1200
Arhgap15	523.21	-0.827525	0.337878	-2.44919	0.014318	0.708907	0.563495	906	684	539	322	454	285
Crtac1	3403.93	-1.10703	0.451439	-2.45222	0.0141977	0.708907	0.464249	3510	8460	2858	1960	2598	1526
Elfn2	4358.52	-0.525204	0.213845	-2.456	0.0140492	0.708907	0.694861	5432	6039	4855	3630	3794	2757
Gm11427	3.74671	-5.28391	2.15298	-2.45424	0.0141184	0.708907	0.0256675	13	8	3	0	0	0
Gm15998	285.315	-0.570172	0.232741	-2.44981	0.0142931	0.708907	0.673536	360	437	287	245	190	227
Gm19439	519.943	1.11487	0.454595	2.45244	0.0141891	0.708907	2.16575	238	225	567	545	765	693
Nsf	27128.9	-0.384809	0.156762	-2.45473	0.014099	0.708907	0.76588	33360	33842	30275	21889	22789	22358
Pfkl	9787.74	-0.606513	0.247661	-2.44896	0.0143269	0.708907	0.656782	12618	16145	8855	8679	7231	6413
Slc32a1	5801.71	1.06046	0.433194	2.44801	0.0143647	0.708907	2.0856	3563	4202	4143	14754	3388	5628
Usp40	454.715	0.515198	0.210459	2.44797	0.0143664	0.708907	1.42919	472	326	389	578	443	522
Zfp503	372.922	0.967947	0.395021	2.45037	0.0142709	0.708907	1.95606	203	314	282	825	303	344
Gnal	9853.36	1.24369	0.508388	2.44634	0.0144315	0.709537	2.36803	6370	4791	7327	28786	5874	7689
Hnf1a	3.66967	-5.25224	2.14778	-2.44543	0.0144681	0.709537	0.0262372	6	4	13	0	0	0
Rassf7	41.8388	1.05922	0.433157	2.44534	0.0144715	0.709537	2.0838	23	32	31	73	42	50
2900026A02Rik	3084.68	-0.798207	0.32695	-2.44137	0.0146316	0.709845	0.575064	4652	4050	3731	1580	2847	1848
Abi3bp	132.023	1.49568	0.612691	2.44117	0.0146398	0.709845	2.81997	43	100	76	360	65	167
Gm20655	3.24318	5.22105	2.13602	2.44429	0.0145138	0.709845	37.2986	0	0	0	9	5	5
Gm27300	13.688	4.04206	1.65468	2.44281	0.0145734	0.709845	16.4733	1	3	1	79	3	1
Jun	4474.25	-1.04704	0.42901	-2.44061	0.0146626	0.709845	0.483958	4649	11239	3361	3212	2758	2414
Stard10	1708.72	0.799477	0.327395	2.44193	0.0146088	0.709845	1.74047	1386	1192	1372	3399	1148	1920
Lrrtm1	3101.69	-0.463018	0.189819	-2.43926	0.0147172	0.710993	0.725467	3758	3721	3908	2639	2692	2107
Sardh	828.749	0.390303	0.160066	2.4384	0.0147526	0.711211	1.31067	691	867	717	1041	800	871
Slc9a2	602.007	-0.716617	0.294164	-2.43612	0.0148459	0.714216	0.608523	977	694	705	369	513	401
Asb18	137.446	-0.896969	0.368502	-2.4341	0.0149289	0.715222	0.537014	212	228	130	118	58	105
Prss23os	465.762	-1.2324	0.506172	-2.43475	0.0149021	0.715222	0.425608	525	1217	345	415	224	178
Ccdc85c	4374.73	0.463861	0.190655	2.43299	0.0149746	0.715923	1.37923	3946	3762	3944	6240	3402	5173
Adssl1	1147.77	0.3936	0.162132	2.42765	0.015197	0.716759	1.31367	1111	1071	967	1580	966	1247
Drd3	8.81793	6.66439	2.74142	2.431	0.0150573	0.716759	101.433	0	0	0	51	5	0
Gm19757	8.64701	-6.48974	2.67147	-2.42927	0.0151291	0.716759	0.0111274	0	42	13	0	0	0
Gm9967	17.7678	1.66115	0.684265	2.42764	0.0151974	0.716759	3.16269	12	6	9	21	30	25
Scrib	2057.3	0.348735	0.143614	2.42828	0.0151705	0.716759	1.27344	1785	2118	1836	2521	1816	2324
Slc22a3	101.99	2.05429	0.846313	2.42734	0.0152098	0.716759	4.1534	30	20	74	391	66	52
Tnfaip8l3	1021.87	-1.14879	0.473169	-2.42787	0.015188	0.716759	0.451003	1726	1499	1250	318	958	460
Arhgap39	3081.82	-0.560304	0.23102	-2.42535	0.0152937	0.719242	0.678159	4293	3889	3477	2074	2685	2275
AC130831.1	1951.01	-0.563552	0.23273	-2.42149	0.0154572	0.725451	0.676634	2776	2243	2361	1267	1583	1605
D630002J18Rik	3.15425	5.17842	2.14037	2.41941	0.0155459	0.728128	36.2127	0	0	0	6	6	6
1700052K11Rik	380.133	-0.428672	0.177342	-2.4172	0.0156403	0.728568	0.742945	492	457	434	317	303	307
Acsl4	3169.26	-0.524863	0.217184	-2.41667	0.0156631	0.728568	0.695025	3470	4709	3682	2359	2647	2376
Gm43802	18.7758	2.69156	1.11395	2.41624	0.0156817	0.728568	6.46012	6	7	3	9	66	11
Rab2b	773.051	0.712352	0.294776	2.41659	0.0156666	0.728568	1.63847	597	558	698	744	761	1231
Slc8a3	1061.69	0.867355	0.359261	2.41427	0.0157666	0.731037	1.82432	764	523	1082	1936	854	1255
Cdh18	554.664	0.9857	0.408535	2.41277	0.015832	0.732594	1.98027	287	406	482	543	471	1096
Bicdl1	1365.98	0.486731	0.201818	2.41173	0.0158771	0.733173	1.40127	1326	1026	1252	1907	1134	1601
Ckb	48075.8	0.577334	0.239724	2.40833	0.0160257	0.733173	1.49209	45866	34153	42198	76820	37080	55195
Dennd4c	843.366	0.312797	0.129836	2.40917	0.0159888	0.733173	1.24211	851	794	742	1049	770	881
Gm45769	54.3796	1.22823	0.509904	2.40875	0.0160074	0.733173	2.3428	25	40	38	79	40	103
Nnmt	64.5233	-2.14617	0.891227	-2.40811	0.0160354	0.733173	0.225911	48	257	32	17	34	15
Traf3	2158.14	-0.781003	0.324192	-2.40907	0.0159931	0.733173	0.581962	2790	2619	3220	1060	1894	1476
Sil1	829.565	0.570313	0.237	2.40638	0.0161113	0.734025	1.48485	835	559	722	1261	741	890
Vps37d	968.497	-0.386304	0.160543	-2.40624	0.0161177	0.734025	0.765087	1157	1121	1197	819	798	782
Fam181b	1348.48	0.563947	0.234538	2.40449	0.0161948	0.735787	1.47831	1300	885	1259	1670	1209	1766
Sap18	3812.87	-0.379313	0.157789	-2.40392	0.0162203	0.735787	0.768804	5258	4290	4136	3303	3057	3128
Acot5	154.362	-0.897149	0.373606	-2.40132	0.0163359	0.738127	0.536947	236	181	219	75	90	141
Clstn2	3987.58	-0.75017	0.312313	-2.40199	0.0163063	0.738127	0.594533	5304	6562	4043	2116	3358	2860
Dock9	6585.42	-0.693636	0.289073	-2.39952	0.0164168	0.740329	0.618294	10060	8540	7260	3472	5271	5394
Rpusd4	273.801	-0.580187	0.241924	-2.39822	0.016475	0.741504	0.668877	389	358	296	287	162	192
Gm7932	23.7999	1.58456	0.661204	2.39647	0.0165537	0.74167	2.99916	17	13	8	58	24	24
Gm9996	99.5113	-0.733763	0.306221	-2.39619	0.0165665	0.74167	0.601333	137	145	113	84	51	82
Hcfc2	1090.88	-0.546473	0.228077	-2.396	0.0165752	0.74167	0.684692	1657	1441	1023	874	847	813
Kif5b	20805.6	0.360574	0.150584	2.3945	0.0166429	0.743252	1.28394	20330	17435	19942	28127	19224	20485
8030462N17Rik	907.109	0.358078	0.149776	2.39075	0.0168138	0.743951	1.28172	835	835	850	1211	785	963
AC100386.1	31.5213	3.06139	1.28105	2.38975	0.01686	0.743951	8.34779	5	0	16	121	37	13
Cttn	5636.37	-0.488477	0.204352	-2.39037	0.0168313	0.743951	0.712777	7158	8481	5298	4881	4303	4273
Etnppl	1439.26	1.62666	0.680306	2.39108	0.0167991	0.743951	3.08798	961	220	1037	770	1670	3647
Foxa1	3.19853	5.19743	2.17665	2.38781	0.0169491	0.743951	36.693	0	0	0	4	6	8
Mapk10	11258.8	-0.360132	0.150673	-2.39015	0.0168414	0.743951	0.779093	14432	11938	13726	11350	8629	8492
Nsmce3	1398.43	-0.409543	0.1715	-2.38801	0.0169399	0.743951	0.752862	1937	1598	1529	1159	1120	1154
Prkacb	12558.4	0.376071	0.157465	2.38829	0.016927	0.743951	1.2978	11720	12118	10837	17535	12087	11527
Tbc1d4	518.794	1.05513	0.441414	2.39034	0.0168329	0.743951	2.0779	273	258	529	846	340	873
4932442E05Rik	83.5188	-1.104	0.462767	-2.38566	0.0170487	0.746648	0.465224	130	113	118	48	71	30
Chchd10	6165.73	0.386408	0.162041	2.38463	0.0170961	0.746648	1.30713	5486	5991	5470	8554	5031	6777
Naa30	1929.89	-0.333404	0.139828	-2.38438	0.0171077	0.746648	0.793662	2283	2426	2117	1659	1541	1688
BC030336	1865.08	-0.394129	0.165987	-2.37445	0.017575	0.747021	0.760949	2266	2046	2394	1780	1213	1674
Eif4a1	8482.07	-0.290395	0.122054	-2.37924	0.0173486	0.747021	0.817678	10505	9927	9179	8101	6074	7843
Esrrg	995.801	0.969571	0.407328	2.38032	0.0172978	0.747021	1.95826	596	539	985	982	879	1910
Frzb	500.572	-0.926568	0.390388	-2.37346	0.0176225	0.747021	0.526108	860	552	668	199	389	374
Gm43322	3.53136	5.34131	2.24591	2.37824	0.0173955	0.747021	40.5411	0	0	0	3	4	13
Gmnc	41.3368	-1.45524	0.613505	-2.37201	0.0176914	0.747021	0.364693	82	54	56	12	32	17
H2-D1	2406.51	0.713645	0.300567	2.37433	0.0175808	0.747021	1.63994	1618	2352	1812	2423	2174	3959
Ipmk	1468.16	-1.04856	0.441666	-2.3741	0.0175918	0.747021	0.483451	2097	2150	2028	605	1449	576
Klhl40	311.406	-1.31726	0.55411	-2.37726	0.0174419	0.747021	0.401295	257	927	235	185	169	157
Med9os	27.8434	1.14669	0.483014	2.37403	0.0175951	0.747021	2.21406	21	17	17	42	29	40
Mfsd13b	30.4997	-1.40502	0.592222	-2.37246	0.0176702	0.747021	0.377613	35	58	47	14	22	11
Nrp1	1718.01	-0.844374	0.355504	-2.37515	0.0175419	0.747021	0.556952	2399	2524	2082	827	1623	962
Pipox	92.9091	1.14196	0.48039	2.37716	0.0174466	0.747021	2.20681	53	55	75	103	74	191
Rpl17-ps9	20.372	1.43215	0.601655	2.38035	0.0172961	0.747021	2.69849	13	11	11	42	24	21
Slc6a9	2423.26	0.67849	0.285461	2.37682	0.0174627	0.747021	1.60046	1888	1679	2322	2738	2005	3852
Spock3	6448.29	1.13278	0.477597	2.37184	0.0176998	0.747021	2.19281	4588	2840	5323	16997	3935	5942
Th	154.495	2.05469	0.864798	2.37592	0.0175054	0.747021	4.15454	39	110	42	603	36	141
Uba7	91.5144	0.723109	0.30441	2.37544	0.0175278	0.747021	1.65074	83	69	67	124	111	92
2600014E21Rik	42.5398	-1.31524	0.555024	-2.36969	0.017803	0.747881	0.40186	80	48	64	16	32	20
Fbn2	108.792	-1.00904	0.425864	-2.36939	0.0178175	0.747881	0.496877	142	141	176	56	94	52
Tbc1d8b	559.57	-0.778509	0.328562	-2.36944	0.017815	0.747881	0.582969	962	542	737	324	452	385
Sptbn5	34.9568	1.33396	0.563235	2.36838	0.0178662	0.74856	2.52093	22	18	23	76	24	49
2610001J05Rik	757.183	0.864348	0.370841	2.33078	0.0197652	0.748561	1.82052	616	621	469	555	965	1218
Ankdd1a	28.8107	2.25333	0.968438	2.32677	0.0199776	0.748561	4.76782	9	19	4	101	10	36
Ankfn1	57.7737	1.43486	0.611093	2.34803	0.0188731	0.748561	2.70356	16	29	53	99	45	103
Asic4	1013.49	1.63677	0.699828	2.33882	0.0193448	0.748561	3.10969	454	457	646	3819	378	602
Atp6v1g2	10833	-0.720655	0.30562	-2.35801	0.0183731	0.748561	0.606822	14727	14514	13526	13022	5963	5232
Cacna1e	8520.08	-0.487077	0.209368	-2.32641	0.0199965	0.748561	0.713469	11295	11772	8545	8046	6927	5415
Cd302	616.34	0.626375	0.267928	2.33785	0.0193953	0.748561	1.54368	508	466	560	1076	521	605
Cdc25c	17.8826	-1.96089	0.83815	-2.33955	0.0193069	0.748561	0.256869	25	54	12	7	6	8
Cdkn1b	1804.84	0.362688	0.155958	2.32555	0.0200426	0.748561	1.28582	1850	1698	1466	1972	1832	2007
Cdkn2aip	665.61	-0.376429	0.159155	-2.36516	0.0180221	0.748561	0.770342	722	828	831	610	484	574
Csnk1a1	10918.6	-0.258065	0.109731	-2.35179	0.0186831	0.748561	0.836209	12209	13513	11992	10465	8324	9845
Ctsh	652.448	0.48159	0.206306	2.33435	0.0195775	0.748561	1.39628	607	504	613	875	711	604
Cyp2j6	1004.3	0.361707	0.153364	2.35848	0.0183497	0.748561	1.28495	1016	850	920	1150	1030	1058
Cyp2s1	190.133	1.26569	0.540286	2.34263	0.0191484	0.748561	2.40442	145	63	145	489	148	171
Dgat2l6	23.7004	-3.28408	1.3929	-2.35774	0.0183867	0.748561	0.102658	5	104	28	4	0	9
Dlx1	1012.3	-0.745282	0.319676	-2.33136	0.0197342	0.748561	0.596551	1564	1109	1346	948	791	440
Egfr	521.528	0.428975	0.182725	2.34765	0.0188923	0.748561	1.34628	435	522	453	726	466	547
Enc1	23718.8	-0.597924	0.256867	-2.32776	0.019925	0.748561	0.660704	37445	25662	27564	19822	20297	13694
Erp27	14.4484	-2.10223	0.894508	-2.35015	0.0187657	0.748561	0.232898	20	44	11	8	4	4
Fam210b	2050.07	-0.768083	0.328329	-2.33937	0.0193164	0.748561	0.587197	2484	4092	1661	1707	1309	1361
Garem2	1016.74	0.51263	0.21724	2.35974	0.0182878	0.748561	1.42665	1064	723	870	1267	908	1279
Gm11872	18.5249	-1.80055	0.765794	-2.35122	0.0187117	0.748561	0.287064	40	36	16	8	4	12
Gm14169	175.71	0.544918	0.233379	2.33491	0.019548	0.748561	1.45894	145	139	168	210	185	203
Gm16638	463.99	-0.467321	0.198052	-2.35959	0.018295	0.748561	0.723306	648	506	554	458	292	381
Gm26507	21.7121	-1.99419	0.854118	-2.3348	0.0195541	0.748561	0.251009	17	41	51	5	14	5
Gm28042	92.2408	1.73829	0.740684	2.34686	0.0189321	0.748561	3.33638	10	85	40	208	76	137
Gm29480	5.98389	4.14042	1.76123	2.35086	0.01873	0.748561	17.6356	0	0	2	5	7	20
Gm42748	5.71486	4.07422	1.74837	2.3303	0.0197905	0.748561	16.8446	0	0	2	19	9	4
Gm43294	2.98014	5.09658	2.1905	2.32668	0.0199825	0.748561	34.2156	0	0	0	5	5	7
Gm43667	110.621	0.664366	0.282793	2.34931	0.0188084	0.748561	1.58487	89	93	89	125	136	125
Gm765	22.4259	2.04118	0.864168	2.36202	0.0181758	0.748561	4.11582	4	20	4	39	22	44
Ilvbl	851.498	0.553654	0.235096	2.35501	0.018522	0.748561	1.4678	874	662	655	1030	718	1179
Irx6	7.62924	-6.30885	2.67687	-2.35681	0.0184329	0.748561	0.0126138	24	0	24	0	0	0
Itk	13.0486	-2.12773	0.899993	-2.36416	0.018071	0.748561	0.228818	28	32	8	5	4	5
Kctd9	316.251	0.63729	0.269622	2.36365	0.0180961	0.748561	1.5554	228	260	295	427	253	439
Klhl13	2229.1	1.25729	0.537509	2.33911	0.0193299	0.748561	2.39046	1523	956	1675	6558	1191	1878
Krt2	205.522	-2.13305	0.916632	-2.32705	0.0199627	0.748561	0.227976	162	787	122	13	120	72
Lgi2	3665.76	0.593495	0.254316	2.33369	0.0196118	0.748561	1.5089	2368	2814	4031	4763	3562	4401
Lrp2bp	27.9487	1.33908	0.566081	2.36553	0.0180042	0.748561	2.5299	16	11	23	51	28	38
Lrrc49	2477.85	0.520318	0.220959	2.35481	0.0185319	0.748561	1.43427	2549	1792	2114	3487	2006	3017
Med10	782.678	-0.404549	0.173868	-2.32676	0.0199782	0.748561	0.755473	831	959	1031	705	601	629
Meis2	3461.48	1.52471	0.655625	2.32558	0.0200408	0.748561	2.87729	1630	2017	2005	12547	1896	1528
Mllt3	1420.18	-0.313568	0.133633	-2.34649	0.018951	0.748561	0.804649	1614	1656	1715	1305	1052	1287
Mrgprf	69.8052	1.95824	0.839401	2.3329	0.0196535	0.748561	3.88587	28	43	20	34	44	237
Nkain3	324.153	-0.68821	0.294921	-2.33354	0.0196198	0.748561	0.620623	479	486	308	261	261	187
Pde3a	325.576	0.58959	0.251575	2.34359	0.0190992	0.748561	1.50482	259	267	297	422	262	451
Pgbd5	6900.33	-0.351031	0.150765	-2.32833	0.0198945	0.748561	0.784024	9464	7531	7553	6140	5299	5968
Phf19	52.0467	0.9668	0.411692	2.34836	0.0188564	0.748561	1.9545	37	48	27	70	67	60
Ppm1e	12222.6	-0.92805	0.394936	-2.34988	0.0187797	0.748561	0.525568	19605	15431	15805	4370	10807	8069
Ptprj	5219.11	-0.479011	0.205278	-2.33347	0.0196235	0.748561	0.717469	5870	8223	5223	4730	3790	4037
Rasa1	2195.37	-0.443408	0.189026	-2.34575	0.0189888	0.748561	0.735395	2824	2442	2748	1643	1724	1932
Rbak	271.24	0.726973	0.312154	2.32889	0.0198647	0.748561	1.65516	189	164	291	376	266	336
Rec8	103.833	1.59426	0.68031	2.34344	0.019107	0.748561	3.0194	30	41	91	124	62	266
Slc26a4	340.944	-1.37592	0.591564	-2.32589	0.0200242	0.748561	0.385308	556	627	383	60	288	166
Slc35e3	1384.39	-0.311501	0.133103	-2.3403	0.0192685	0.748561	0.805803	1515	1688	1654	1301	1030	1227
Snx12	2413.73	-0.262263	0.110986	-2.36302	0.0181266	0.748561	0.833779	2916	2891	2547	2405	1898	2022
Spag1	343.679	0.543705	0.23293	2.3342	0.019585	0.748561	1.45771	291	290	305	415	289	474
Spred2	4037.61	-0.275425	0.116546	-2.36323	0.0181163	0.748561	0.826207	4569	4852	4596	4249	3027	3297
Sprn	5949.07	-0.661254	0.281056	-2.35275	0.0186353	0.748561	0.632328	9275	7057	6814	3915	5431	3625
Stag1	1220.74	0.506134	0.217251	2.32972	0.0198209	0.748561	1.42024	925	1156	1113	1322	1138	1649
Tbc1d2b	634.793	0.587759	0.251837	2.33389	0.0196017	0.748561	1.50291	468	632	509	1046	572	615
Tbc1d8	949.576	1.23411	0.530247	2.32742	0.0199428	0.748561	2.35236	510	724	563	2814	579	684
Tor2a	589.581	0.617287	0.261638	2.35932	0.0183086	0.748561	1.53399	427	652	400	820	519	734
Trf	10883.1	0.56757	0.243013	2.33556	0.0195144	0.748561	1.48203	9639	9155	9011	18886	8548	10914
Txndc9	1519.99	-0.326808	0.140036	-2.33374	0.0196096	0.748561	0.797299	1815	1915	1637	1475	1235	1168
Zc3h12b	747.554	-0.474359	0.200623	-2.36443	0.018058	0.748561	0.719787	1096	824	839	668	595	532
Zfp12	1050.58	-1.05279	0.446373	-2.35854	0.0183468	0.748561	0.482035	1455	1474	1560	436	1034	409
Chil5	14.6368	5.52269	2.37672	2.32366	0.0201436	0.751114	45.9723	2	0	0	4	0	78
Asic1	1987.01	0.833801	0.358951	2.32288	0.0201854	0.751457	1.78238	1065	1902	1556	4001	1461	2112
Nt5dc3	10171.5	-0.787347	0.33916	-2.32147	0.0202618	0.751871	0.579409	13172	15777	11946	4487	8694	7599
Rps6ka5	1003.43	0.627677	0.270379	2.32147	0.0202613	0.751871	1.54508	811	741	942	1422	729	1408
AC160063.1	8.13573	-6.4019	2.76187	-2.31796	0.0204517	0.752693	0.0118259	0	45	7	0	0	0
Gm45716	519.744	-0.62629	0.270251	-2.31744	0.0204799	0.752693	0.64784	779	692	534	357	447	352
Henmt1	45.5831	-1.09949	0.474165	-2.31879	0.0204067	0.752693	0.466683	55	61	80	21	29	32
Hes7	40.8781	-1.18557	0.511061	-2.31981	0.0203511	0.752693	0.439652	55	74	51	17	30	23
Mamld1	1008.15	-0.361635	0.156042	-2.31755	0.0204736	0.752693	0.778282	1146	1376	1077	981	724	844
Zfyve28	1382.43	0.764878	0.329945	2.3182	0.0204383	0.752693	1.69923	1106	1109	1034	2738	900	1552
Syt17	1431.37	-0.812426	0.351114	-2.31385	0.020676	0.758689	0.569423	2195	1909	1688	659	1306	921
AC131660.1	3.04149	5.12391	2.21778	2.31037	0.0208675	0.759225	34.8698	0	0	0	5	8	4
Esyt2	1052.87	-0.344137	0.149014	-2.30942	0.0209202	0.759225	0.787779	1335	1181	1218	1032	844	795
Fggy	307.9	0.531042	0.229902	2.30987	0.0208955	0.759225	1.44497	322	241	237	435	272	351
Gjb4	24.7673	-4.23083	1.82978	-2.3122	0.0207667	0.759225	0.0532592	4	138	9	8	0	0
Gm10649	206.939	-0.989349	0.428039	-2.31136	0.0208133	0.759225	0.503705	447	235	195	102	133	157
Pkp2	912.078	-0.979333	0.42401	-2.30969	0.0209051	0.759225	0.507214	1549	1062	1227	332	829	531
Rnf165	2731.56	-0.678345	0.293807	-2.30881	0.0209541	0.759225	0.624882	3443	4577	2676	2083	2358	1523
Slc29a4	1136.07	-0.88886	0.38492	-2.30921	0.0209322	0.759225	0.540041	1479	2098	1119	495	695	1058
Car9	34.4049	1.30281	0.564559	2.30767	0.0210177	0.759252	2.4671	13	32	18	47	36	58
Plekha6	1779.48	0.695976	0.3016	2.30761	0.0210208	0.759252	1.61998	1273	1502	1525	1944	1397	3000
Trit1	357.321	-0.432166	0.187451	-2.30548	0.0211396	0.762348	0.741148	472	468	364	322	257	297
Scube1	1354.16	-1.28676	0.558291	-2.30482	0.0211769	0.762501	0.409871	923	4175	1034	956	694	629
Mcrip2	551.298	0.395194	0.171543	2.30376	0.0212361	0.763189	1.31512	556	443	510	662	549	590
Tmem114	140.394	-0.982096	0.426387	-2.30329	0.0212623	0.763189	0.506244	276	199	120	121	55	101
Hsbp1l1	29.786	1.24609	0.541753	2.30011	0.021442	0.766084	2.37198	21	17	18	34	30	56
Ifi203	80.6118	-1.49538	0.650467	-2.29893	0.0215091	0.766084	0.354688	96	184	98	14	53	49
Ptch1	2743.36	0.694056	0.301877	2.29913	0.0214974	0.766084	1.61783	2159	1678	2778	3845	2062	3981
Sowahb	340.079	1.1719	0.509425	2.30044	0.0214233	0.766084	2.25308	105	200	351	347	365	629
Zfp804a	839.842	-0.39804	0.173056	-2.30006	0.0214446	0.766084	0.758888	1059	987	981	664	658	747
Hcn1	2750.39	-0.60421	0.262974	-2.2976	0.0215844	0.767578	0.657832	3570	3716	3241	1572	2242	2332
Prmt2	2170.4	-0.316923	0.137985	-2.29678	0.0216311	0.767924	0.80278	2383	2880	2375	2100	1652	1818
Zfat	165.696	0.535946	0.233399	2.29626	0.0216608	0.767924	1.44989	127	145	156	210	174	180
Abcb9	1436.67	0.714084	0.311074	2.29554	0.0217021	0.768208	1.64044	1155	924	1360	2701	1142	1441
1810034E14Rik	6.6113	-3.65644	1.59379	-2.29418	0.0217803	0.768635	0.0793055	19	7	13	3	0	0
Bcl11a	2359.33	-0.520568	0.226926	-2.294	0.0217905	0.768635	0.697097	3140	2933	2748	2386	1875	1334
Btbd9	3875.62	-0.605654	0.264064	-2.29359	0.0218142	0.768635	0.657174	5718	4790	4345	2272	3202	3183
Atp2c2	86.3045	-1.57966	0.689489	-2.29106	0.0219597	0.770725	0.33456	102	247	64	39	62	20
Gm36995	98.3606	2.2349	0.976213	2.28935	0.0220589	0.770725	4.70729	83	4	23	91	77	296
Lrfn2	740.56	-0.661895	0.288818	-2.29173	0.021921	0.770725	0.632048	801	1122	952	489	659	469
Prss35	200.003	-1.24804	0.545214	-2.28909	0.0220742	0.770725	0.421019	403	236	255	45	130	153
Ptpn20	21.2762	-1.25164	0.546783	-2.2891	0.0220738	0.770725	0.419971	34	32	29	12	12	12
Slc44a5	814.474	-1.00723	0.439773	-2.29034	0.0220017	0.770725	0.497501	1251	1270	936	285	763	439
Crym	5237.23	-0.727038	0.318508	-2.28264	0.0224518	0.777192	0.604143	8602	6224	5919	4880	4207	2258
Gm4131	3.00434	5.11277	2.23735	2.28519	0.0223015	0.777192	34.6016	0	0	0	10	3	5
Gm8181	4.24686	-4.43504	1.94219	-2.28352	0.0223997	0.777192	0.0462296	12	12	2	0	1	0
Kif7	164.155	-0.526296	0.230537	-2.28292	0.0224352	0.777192	0.694335	206	214	195	161	99	131
Psrc1	239.178	-0.894358	0.391838	-2.28247	0.0224618	0.777192	0.537987	409	308	271	124	216	127
Runx2	253.338	-0.818814	0.35853	-2.28381	0.0223829	0.777192	0.566908	390	373	265	169	225	123
Mtus1	1544.43	0.744936	0.326531	2.28136	0.0225269	0.778276	1.6759	1461	845	1347	2233	1118	2302
Cnih3	1533.55	-0.552637	0.242458	-2.27931	0.0226485	0.781307	0.681773	1848	2149	1788	1163	1389	970
Hs6st2	1500.13	0.656806	0.288321	2.27804	0.0227242	0.782745	1.57659	1011	1231	1438	2660	1176	1583
AC160411.2	3390.72	0.434065	0.190629	2.27701	0.0227855	0.783685	1.35103	2924	2816	3385	4921	2868	3580
Gm26766	11.8139	-2.56027	1.12477	-2.27627	0.0228296	0.784032	0.169543	28	13	23	6	4	0
Atp2a3	749.035	2.66877	1.17318	2.27481	0.0229174	0.784865	6.35886	324	96	225	250	303	3125
Cst6	169.966	0.929618	0.409079	2.27247	0.0230582	0.784865	1.90477	80	106	182	248	216	176
Gm13341	541.993	0.427561	0.188091	2.27316	0.0230167	0.784865	1.34496	548	431	486	667	580	538
Gm26877	2.98796	-4.95693	2.17984	-2.27398	0.022967	0.784865	0.032197	6	8	5	0	0	0
Rpl35a-ps6	40.0294	1.30275	0.5728	2.27436	0.0229443	0.784865	2.46699	25	17	31	90	45	33
Sarm1	851.222	-0.60739	0.267253	-2.27272	0.0230431	0.784865	0.656383	1416	1106	752	658	575	702
3110001I22Rik	58.6653	-0.824686	0.363236	-2.27039	0.0231841	0.786365	0.564605	72	72	93	47	37	38
AC153563.1	7.30999	6.39154	2.81899	2.26731	0.023371	0.786365	83.955	0	0	0	0	5	36
Akt1s1	1860.6	-0.434216	0.191631	-2.2659	0.0234575	0.786365	0.740096	1981	2743	2062	1876	1249	1467
Arhgef37	81.3618	1.63792	0.722452	2.26717	0.0233797	0.786365	3.11218	27	26	71	62	69	219
Bnc2	14.7723	1.88684	0.832686	2.26596	0.0234536	0.786365	3.69823	4	12	4	17	20	29
Cacnb4	8831.25	0.528061	0.233138	2.26501	0.0235118	0.786365	1.44199	7268	6352	9224	12054	7231	11055
E330009J07Rik	4664.21	0.468364	0.206301	2.27029	0.0231899	0.786365	1.38354	4353	3292	4730	6225	4134	5344
Gse1	3526.73	-0.555239	0.244813	-2.26801	0.0233284	0.786365	0.680544	4278	5620	3449	2706	2951	2465
Kdm4d	39.4174	1.22068	0.538892	2.26517	0.0235022	0.786365	2.33057	16	34	25	51	37	71
Npas1	575.112	-0.647652	0.285639	-2.26738	0.0233672	0.786365	0.638318	864	825	545	374	476	417
Rnf2	1452	-0.356553	0.157227	-2.26776	0.0233439	0.786365	0.781029	1829	1819	1528	1308	1216	1122
Rprml	2389.69	-0.784547	0.34583	-2.26859	0.0232931	0.786365	0.580534	3150	4396	2090	2388	1603	1116
Slitrk3	2221.88	-0.527429	0.23301	-2.26354	0.0236021	0.788242	0.69379	3489	2294	2544	1964	1793	1459
A2ml1	255.554	-0.846291	0.374453	-2.26007	0.0238168	0.792029	0.556213	296	502	247	164	203	150
Gm10118	66.2678	1.2337	0.545907	2.25991	0.0238268	0.792029	2.35169	36	61	29	122	41	112
Gm10419	1695.87	-0.65893	0.29149	-2.26056	0.0237867	0.792029	0.633348	1738	2574	2264	1746	1223	849
Nrg3	1268.71	-0.4848	0.214614	-2.25894	0.0238874	0.792029	0.714596	1566	1802	1332	942	1068	993
Tmeff2	3102.04	-0.271649	0.12023	-2.2594	0.0238582	0.792029	0.828372	3692	3845	3233	3031	2490	2566
Fkbp1b	918.771	-0.540153	0.239411	-2.25617	0.0240599	0.795463	0.687698	1212	1204	1039	590	754	773
Gpc1	5504.41	-0.50094	0.222007	-2.25641	0.0240449	0.795463	0.706646	6811	8675	5041	4682	4052	4349
Arl8b	8089.05	-0.250139	0.11092	-2.25514	0.0241244	0.79645	0.840815	9033	10116	8728	8128	6341	6834
A330009N23Rik	385.057	-0.602821	0.267417	-2.25423	0.0241816	0.797197	0.658465	496	563	416	363	305	212
Zbtb11os1	426.911	-0.440413	0.195436	-2.25349	0.024228	0.797587	0.736923	578	484	497	416	333	295
Cers6	1831.89	-0.448743	0.199351	-2.25102	0.024384	0.801575	0.732681	2217	2660	1842	1517	1505	1401
Fam26e	306.808	-0.828189	0.368087	-2.24998	0.0244499	0.802598	0.563236	443	353	446	208	279	136
Agpat4	1703.05	-0.384309	0.170886	-2.24892	0.0245174	0.802734	0.766146	2379	1847	1893	1459	1347	1424
Apoa1	8.61205	3.62343	1.61346	2.24576	0.0247194	0.802734	12.3243	0	0	4	12	24	8
Arhgef17	9979.55	-0.327068	0.145584	-2.2466	0.0246655	0.802734	0.797155	13063	11674	10520	9523	8249	7648
Evi2a	840.544	0.97054	0.431969	2.24678	0.024654	0.802734	1.95957	760	427	613	1593	1146	494
Fam84b	787.492	-0.821124	0.365425	-2.24704	0.0246377	0.802734	0.566001	1587	932	688	746	515	392
Gm15513	23.5023	1.73579	0.772893	2.24583	0.0247146	0.802734	3.33062	8	5	21	33	25	46
Nova1	1730.9	0.630045	0.280575	2.24555	0.0247327	0.802734	1.54761	1508	1071	1714	1855	1657	2510
Pard3	730.371	0.576744	0.256678	2.24695	0.024643	0.802734	1.49148	657	545	655	1238	614	719
AC126267.1	6.70117	6.26691	2.80101	2.23737	0.0252619	0.802945	77.0067	0	0	0	7	0	32
Adamtsl5	142.003	0.826244	0.369208	2.23788	0.0252286	0.802945	1.77306	142	77	106	252	129	152
Atp2b2	12506.1	0.639292	0.285363	2.24028	0.0250727	0.802945	1.55756	10845	8069	12000	22119	9901	12937
Dym	1460.78	0.375171	0.16762	2.23823	0.0252063	0.802945	1.29699	1457	1417	1166	2024	1336	1431
Fam129c	38.4624	1.11019	0.495482	2.24062	0.0250504	0.802945	2.15874	28	19	30	47	38	66
Gm13542	3.9974	5.52147	2.46096	2.24362	0.0248567	0.802945	45.9332	0	0	0	3	1	19
Gpr146	1020.57	0.532842	0.237968	2.23913	0.0251475	0.802945	1.44678	1007	661	972	1387	903	1212
Hdac3	2330.47	-0.395418	0.176151	-2.24477	0.024783	0.802945	0.760269	2837	3098	2471	1837	1863	2041
Noc3l	568.969	-0.4103	0.183305	-2.23835	0.0251983	0.802945	0.752467	635	707	715	600	374	447
Nrcam	9211.26	-0.29154	0.129905	-2.24426	0.0248156	0.802945	0.817029	10308	11678	10168	8477	7638	7625
Nrsn2	2278.61	0.634841	0.283479	2.23946	0.0251259	0.802945	1.55277	1682	1454	2492	3540	1972	2588
Rps2-ps10	123.519	-1.50624	0.671454	-2.24324	0.024881	0.802945	0.352029	257	281	48	56	79	46
Rsph3a	896.177	-0.584261	0.261103	-2.23766	0.0252432	0.802945	0.666991	1052	1488	879	742	718	590
Wbscr17	4025.89	-0.775755	0.346222	-2.24063	0.0250499	0.802945	0.584083	6368	5259	4524	1771	3427	3071
Wnt3	307.642	1.25666	0.561662	2.23739	0.0252606	0.802945	2.38942	185	106	280	217	318	689
Adgre1	327.754	0.826295	0.369781	2.23455	0.0254467	0.804381	1.77313	222	204	320	644	308	285
Fam189a1	2326.86	-0.558035	0.249706	-2.23476	0.0254328	0.804381	0.679227	3253	2850	2691	1752	2142	1432
Rnf135	160.322	-0.760996	0.340469	-2.23514	0.0254082	0.804381	0.590089	225	255	161	93	126	117
Spx	9.89494	2.77234	1.24012	2.23554	0.0253819	0.804381	6.83217	2	3	3	10	3	37
AC159104.1	45.4937	-1.0486	0.469616	-2.23289	0.0255563	0.804997	0.483437	69	80	46	23	30	31
Actr3	7247.62	-0.402908	0.180399	-2.23343	0.0255204	0.804997	0.756332	9465	7369	9295	7151	5622	5227
Nifk	1249.62	-0.387787	0.173688	-2.23267	0.025571	0.804997	0.764301	1436	1726	1334	1092	1027	979
Entpd3	278.976	0.769572	0.345131	2.2298	0.0257609	0.805154	1.70476	186	207	259	525	275	234
Fgfr3	4161.82	0.44008	0.197263	2.23093	0.0256859	0.805154	1.35668	4431	3482	3303	5467	3383	5073
Gm9752	28.0254	1.23477	0.553617	2.23038	0.0257225	0.805154	2.35344	22	12	19	54	31	30
Klhl3	2373.53	-0.519605	0.233067	-2.22943	0.0257856	0.805154	0.697563	2856	3488	2537	2045	2055	1467
Mical2	7641.88	-0.751256	0.336891	-2.22997	0.0257496	0.805154	0.594086	11925	9080	9418	3483	6616	5771
Rfx3	1831.53	-0.589477	0.264319	-2.23018	0.0257358	0.805154	0.664584	3050	2113	1836	1476	1529	1163
Nrg1	225.911	0.653915	0.293469	2.22823	0.0258653	0.80655	1.57343	214	209	136	326	186	293
4930518I15Rik	10.5142	2.49783	1.12199	2.22624	0.0259981	0.807287	5.64834	4	2	4	8	7	36
Ccdc150	2.88783	5.04837	2.27005	2.2239	0.0261551	0.807287	33.0911	0	0	0	4	8	4
Gm14295	1094.42	-0.387633	0.174464	-2.22185	0.0262933	0.807287	0.764383	1326	1495	1119	978	892	847
Gm26819	517.386	-0.420341	0.189046	-2.22348	0.0261835	0.807287	0.747248	668	683	530	427	386	455
Gm29054	142.386	-0.646111	0.290566	-2.22363	0.0261734	0.807287	0.639	209	210	134	118	92	110
Lrrc32	127.299	-1.30465	0.587252	-2.22161	0.0263093	0.807287	0.40482	93	303	179	126	36	58
Nlrp10	16.508	2.79337	1.25689	2.22244	0.0262538	0.807287	6.93245	0	4	9	24	9	51
Numbl	4231.64	-0.487076	0.218886	-2.22525	0.0260643	0.807287	0.71347	5040	6504	4159	4158	3185	2833
Parp1	3644.73	-0.369358	0.166186	-2.22256	0.0262457	0.807287	0.774127	5123	4068	3855	3154	2847	3112
Syn2	21421.1	-0.458108	0.206191	-2.22176	0.0262996	0.807287	0.727941	26237	28258	24173	15789	19108	16202
Tnfrsf21	4186.42	-0.401489	0.180397	-2.22558	0.0260422	0.807287	0.757076	5444	4988	4686	3409	3679	3175
Znrf1	2269.87	0.96196	0.432586	2.22374	0.0261656	0.807287	1.94795	1649	1395	1827	4781	1071	3157
A630095N17Rik	2.73961	4.97741	2.24208	2.21999	0.0264192	0.808505	31.5028	0	0	0	7	4	5
AC055777.1	11.5457	-4.9959	2.24995	-2.22045	0.0263885	0.808505	0.031339	0	50	21	0	0	2
Ace2	64.8829	0.990359	0.446623	2.21744	0.0265931	0.808836	1.98668	40	33	64	114	66	72
Ccna1	19.9287	-2.43679	1.09872	-2.21785	0.026565	0.808836	0.184694	56	22	29	10	8	0
Lnp1	27.7677	-1.14262	0.51533	-2.21726	0.0266055	0.808836	0.452937	41	42	38	13	18	18
Myo5b	2390.58	-0.636904	0.287079	-2.21857	0.0265163	0.808836	0.643092	3421	3175	2647	2379	1899	1123
Ntng2	866.783	-0.806342	0.363487	-2.21835	0.0265309	0.808836	0.57183	1211	1284	1007	414	822	515
6330403L08Rik	1414.76	-0.388003	0.175045	-2.21658	0.0266515	0.809167	0.764187	1916	1606	1567	1316	1179	1020
Cym	6.90712	-6.16567	2.787	-2.2123	0.026946	0.811692	0.0139299	0	35	9	0	0	0
Gal3st3	1256.37	-0.62422	0.281989	-2.21363	0.0268543	0.811692	0.648771	2007	1185	1637	821	980	1001
Naaladl2	84.5315	0.834038	0.376999	2.21231	0.0269452	0.811692	1.78267	52	62	78	115	72	127
Nkx6-1	11.7403	2.10548	0.951447	2.21292	0.0269029	0.811692	4.30341	6	4	4	8	28	16
P3h2	170.268	-0.682032	0.308078	-2.21383	0.0268404	0.811692	0.623287	186	272	207	109	120	143
Tmem132a	7258.86	0.402443	0.18177	2.21403	0.0268266	0.811692	1.32174	6129	7216	6476	9666	5734	8656
Mex3b	720.294	-0.793891	0.358952	-2.21169	0.0269881	0.811897	0.576786	1308	954	649	369	557	555
AC158592.1	34.7804	-1.28963	0.584813	-2.2052	0.0274403	0.814056	0.409057	44	78	35	17	24	16
Aktip	4461.19	0.45081	0.205124	2.19774	0.0279673	0.814056	1.36681	4600	3073	4262	5427	4584	4794
Ankrd13a	2498.51	0.47298	0.214891	2.20102	0.0277348	0.814056	1.38797	1975	2096	2544	3644	2512	2271
Baz2a	1792.07	-0.295136	0.133662	-2.20807	0.0272393	0.814056	0.814995	2255	2186	1830	1814	1347	1488
Cpne4	3104.41	-0.695813	0.315703	-2.20401	0.0275237	0.814056	0.617361	5176	2886	4104	1972	2712	1990
Ehd3	5322.37	-0.614355	0.278902	-2.20276	0.0276117	0.814056	0.653222	6260	8925	5290	3336	4136	4430
Foxd1	95.7203	-1.13635	0.514497	-2.20865	0.0271988	0.814056	0.45491	62	200	154	60	50	62
Foxk1	2740.8	-0.305572	0.138339	-2.20886	0.0271844	0.814056	0.809122	3460	3179	2974	2566	2301	2162
Gm12679	2.80603	5.00984	2.26845	2.20849	0.0272101	0.814056	32.219	0	0	0	4	4	8
Gm15903	2.85548	-4.8907	2.22352	-2.19953	0.0278402	0.814056	0.0337095	5	5	8	0	0	0
Gm38901	10.2075	-3.75983	1.70382	-2.2067	0.0273349	0.814056	0.0738207	16	41	4	0	0	4
Gm42632	2.85548	-4.8907	2.22352	-2.19953	0.0278402	0.814056	0.0337095	5	5	8	0	0	0
Gm44117	7.90927	2.20276	0.997878	2.20744	0.0272833	0.814056	4.60358	4	4	1	12	13	12
Gria1	24699.6	-0.486242	0.221216	-2.19804	0.0279459	0.814056	0.713882	38951	26006	26596	19010	18547	21202
Kti12	545.558	-0.418216	0.18975	-2.20404	0.0275218	0.814056	0.748349	592	774	614	544	383	425
Large1	4324.8	-0.330086	0.149983	-2.20082	0.0277487	0.814056	0.795489	5576	5360	4367	4480	3261	3343
Lhfpl3	1602.28	0.463182	0.210361	2.20185	0.0276762	0.814056	1.37858	1397	1340	1528	2186	1231	1997
Neurod6	5141.26	-1.14745	0.520719	-2.20359	0.027553	0.814056	0.451422	10222	5277	6984	1195	4512	3015
Nfyb	2139.17	-0.46529	0.210967	-2.20551	0.0274182	0.814056	0.724326	2440	3252	2191	2111	1610	1469
Rapgefl1	5899.69	-0.712403	0.323874	-2.19963	0.0278333	0.814056	0.610303	9777	6787	6712	3063	5239	4194
Tcf7l1	227.331	0.717189	0.325898	2.20065	0.0277607	0.814056	1.64398	211	213	124	374	189	266
Tmem240	1788.21	0.501561	0.227439	2.20525	0.0274362	0.814056	1.41574	1759	1470	1468	2109	1433	2518
Ube2ql1	6766.23	-0.434751	0.19782	-2.19771	0.02797	0.814056	0.739821	8057	8999	7620	4897	5674	5753
Wdr7	7050.91	-0.278521	0.126739	-2.19759	0.0279783	0.814056	0.824436	8803	8671	7075	6937	5432	5997
Ywhab	22537.7	-0.238563	0.108428	-2.2002	0.0277928	0.814056	0.847589	25769	26537	25042	21106	18764	19419
Zfp385a	2454	0.55626	0.252695	2.20131	0.0277139	0.814056	1.47045	2025	1869	2388	3094	1874	3512
Acsm5	8.99347	3.69375	1.68137	2.19687	0.02803	0.814532	12.9398	0	0	4	16	4	29
Atl2	2129.75	0.509632	0.232116	2.19559	0.0281213	0.81513	1.42369	1738	1682	2136	2774	1669	2828
Hmg20b	672.177	0.374458	0.170521	2.19596	0.0280946	0.81513	1.29635	594	624	636	725	654	795
Atf6b	2705.71	-0.254884	0.116247	-2.1926	0.0283361	0.816973	0.838055	3128	3054	3146	2688	2202	2210
Epn1	14444.5	-0.315892	0.144058	-2.19281	0.028321	0.816973	0.803354	18961	16582	15307	13606	12015	11298
Gm44751	10.2781	-3.57777	1.63202	-2.19224	0.0283622	0.816973	0.0837499	20	36	5	5	0	0
Map1s	1649.56	0.718254	0.327564	2.19271	0.0283279	0.816973	1.64519	921	1095	1907	2395	1817	1714
Ppp1r16b	9096.16	0.562855	0.256582	2.19366	0.0282598	0.816973	1.47719	9143	5854	8257	14055	7247	10479
Pip4k2c	5212.59	-0.353123	0.16115	-2.19128	0.0284317	0.817137	0.782887	6899	6137	5527	4524	4433	4118
Plekhf1	445.894	0.993409	0.453367	2.19118	0.0284388	0.817137	1.99088	230	322	389	334	451	893
Dnm3	4673.52	0.50796	0.231886	2.19056	0.0284834	0.8174	1.42204	3872	3549	4775	6377	3653	5956
Mboat1	97.6574	-0.655898	0.299499	-2.18999	0.0285252	0.817582	0.63468	148	129	103	90	59	71
Rita1	641.513	0.325794	0.148881	2.18829	0.0286485	0.820096	1.25335	612	627	567	736	580	739
Hapln2	971.13	0.839506	0.383976	2.18635	0.0287899	0.822181	1.78944	963	370	868	1286	925	1387
Mnt	1555.92	-0.416459	0.190485	-2.18631	0.0287927	0.822181	0.749261	1926	2233	1497	1508	1160	1178
A330076H08Rik	50.929	1.1087	0.508222	2.18152	0.0291447	0.823324	2.15651	44	18	40	63	59	77
Arhgap36	95.0522	1.5778	0.722398	2.18412	0.0289535	0.823324	2.98515	13	40	96	186	80	153
Arsi	34.667	-1.09616	0.502505	-2.18139	0.0291543	0.823324	0.46776	40	66	44	28	20	16
Clcn5	516.307	0.558437	0.255586	2.18493	0.0288943	0.823324	1.47267	492	418	415	628	405	748
Dnmt3b	21.7404	1.44454	0.661856	2.18256	0.0290679	0.823324	2.72177	17	8	12	22	28	40
Gin1	281.246	0.44806	0.205265	2.18284	0.0290479	0.823324	1.3642	276	234	244	324	312	292
Thsd4	1189.45	-1.04346	0.478329	-2.18147	0.0291486	0.823324	0.485162	2017	1707	1368	334	1100	691
Tlnrd1	2367.73	0.911245	0.417652	2.18183	0.0291221	0.823324	1.88067	1783	1471	1946	5685	1517	2130
Vsx1	6.74418	-6.13124	2.80926	-2.18251	0.0290719	0.823324	0.0142663	0	35	8	0	0	0
B3gat1	6177.18	-0.357163	0.163803	-2.18044	0.0292248	0.82417	0.780698	8131	6589	7271	5464	5209	4815
Pvt1	243.893	-0.60221	0.27624	-2.18002	0.0292558	0.82417	0.658744	349	341	245	223	191	143
Gm34121	17.2424	1.39707	0.641028	2.17942	0.0293003	0.824415	2.63366	7	11	12	25	19	28
Phex	31.9479	2.08588	0.957567	2.17832	0.0293825	0.824815	4.24535	4	31	4	78	25	51
Xlr3a	80.0044	1.35838	0.623606	2.17827	0.0293861	0.824815	2.56397	60	27	55	91	50	192
Pak3	4457.37	-0.375352	0.172368	-2.17761	0.0294348	0.825178	0.770917	4989	5775	5193	4063	3841	3199
Hspa1b	825.391	-1.14419	0.525959	-2.17544	0.0295971	0.827713	0.452443	705	649	2198	520	577	364
Slc6a5	82.6224	3.42483	1.57428	2.17549	0.0295933	0.827713	10.7393	16	0	28	5	22	401
Plekha2	1127.16	-0.521245	0.239695	-2.17462	0.0296585	0.828424	0.69677	1754	1382	1090	936	931	776
Fam205a2	12.4977	-5.25138	2.41567	-2.17389	0.0297138	0.828964	0.0262529	0	4	71	2	0	0
1700034G24Rik	43.5529	-2.2378	1.03087	-2.17078	0.029948	0.834489	0.21201	14	191	25	20	16	8
Lurap1	1224.93	0.562022	0.259003	2.16994	0.0300111	0.835236	1.47634	1061	980	1092	1343	998	1866
A430018G15Rik	1448.62	0.459314	0.211804	2.16857	0.030115	0.837117	1.37489	1272	1183	1406	2015	1123	1755
Slc38a5	144.609	1.30475	0.602027	2.16726	0.0302152	0.83889	2.47041	119	28	116	318	133	159
Chodl	26.5887	1.64615	0.76066	2.16411	0.0304556	0.839462	3.12998	16	13	12	83	17	23
Eif4e	4351.26	-0.218658	0.101192	-2.16082	0.0307094	0.839462	0.859364	4850	5234	4757	4424	3427	3747
Emx2	460.778	-0.648702	0.300183	-2.16102	0.0306937	0.839462	0.637854	712	408	660	359	363	302
Fn3k	929.511	0.485079	0.224443	2.16126	0.0306755	0.839462	1.39966	870	630	949	1123	914	1082
Gm11223	173.589	0.659838	0.305203	2.16196	0.030621	0.839462	1.57991	173	101	152	211	192	206
Gm37824	77.2044	-1.22176	0.564736	-2.16343	0.0305083	0.839462	0.428758	100	84	156	27	65	36
Gm43820	7.54624	3.4684	1.60231	2.16463	0.0304162	0.839462	11.0686	0	4	0	8	12	19
Pnma2	1213.6	-1.06583	0.492833	-2.16266	0.0305672	0.839462	0.477698	1801	2156	1271	1234	799	261
Proca1	170.308	0.987015	0.456508	2.1621	0.0306108	0.839462	1.98208	148	74	139	140	238	256
Rap2a	4729.97	-0.309818	0.143127	-2.16465	0.0304148	0.839462	0.806743	5917	5539	5155	4276	4051	3755
Schip1	6941.6	-0.500572	0.231626	-2.16112	0.0306857	0.839462	0.706826	8346	9364	8089	4493	5859	5885
Shisa5	1144.5	-0.651899	0.301482	-2.16231	0.0305942	0.839462	0.636442	971	1586	1856	1057	799	716
Zfp831	858.504	-0.706134	0.326054	-2.1657	0.0303341	0.839462	0.61296	1246	1179	957	889	642	362
C1ql1	574.409	-0.409091	0.189372	-2.16025	0.030753	0.83966	0.753098	684	769	627	595	433	400
Creg2	6235.38	-0.617597	0.286065	-2.15894	0.030855	0.841446	0.651756	7090	11053	5881	5756	4740	3673
Gm2694	255.411	1.57657	0.730609	2.15788	0.0309368	0.842681	2.9826	101	162	143	144	122	826
Guf1	1047.64	0.326831	0.151536	2.15679	0.0310222	0.844009	1.25426	1065	893	988	1344	933	1099
Exoc5	2829.81	-0.256555	0.119078	-2.15452	0.0311996	0.847833	0.837084	3151	3427	3188	2905	2247	2287
AF529169	163.398	0.975373	0.452953	2.15336	0.0312901	0.847997	1.96615	123	61	163	197	162	263
Arap1	853.316	0.353803	0.164301	2.15338	0.0312886	0.847997	1.27792	861	802	715	968	766	1022
Mmd	12385.1	-0.450662	0.209406	-2.1521	0.0313896	0.847997	0.731707	18114	13947	13362	12341	9876	7956
Npnt	828.708	-0.628543	0.291979	-2.1527	0.0313424	0.847997	0.646829	1094	1036	1059	446	630	759
Usp45	1595.4	-0.732712	0.340454	-2.15216	0.0313849	0.847997	0.601772	2026	2275	2015	873	1566	899
Cryga	3.34067	-4.07742	1.89629	-2.15021	0.0315389	0.848053	0.0592346	8	4	8	0	0	1
Gm12057	3.04189	-4.98131	2.31526	-2.15152	0.0314356	0.848053	0.0316574	3	4	12	0	0	0
Lrrc73	1228.29	-0.454062	0.211093	-2.151	0.031476	0.848053	0.729985	1623	1189	1680	1207	885	905
Orai2	6501.92	-0.575824	0.26778	-2.15036	0.0315268	0.848053	0.670903	10655	7142	6935	4168	5156	5452
Gm6457	9.17981	-2.18422	1.01738	-2.1469	0.0318009	0.849153	0.220032	20	14	14	7	1	2
Klhdc8a	917.391	0.754351	0.35103	2.14896	0.0316372	0.849153	1.68687	540	809	810	778	983	1499
Krt87	9.67096	-3.55398	1.65532	-2.147	0.0317929	0.849153	0.0851421	24	28	5	0	4	0
Pcdhga12	596.951	0.422863	0.196904	2.14756	0.0317487	0.849153	1.34059	601	538	481	852	496	646
Pygm	1713.53	0.823544	0.383498	2.14745	0.0317571	0.849153	1.76975	1234	884	1780	1491	1881	2825
Tk1	41.018	1.38768	0.646321	2.14704	0.0317902	0.849153	2.61657	22	29	21	81	69	21
Slit3	1445.13	-0.557031	0.259604	-2.14569	0.0318975	0.850748	0.6797	1982	2027	1462	1603	988	822
Gtpbp10	604.053	0.3075	0.143468	2.14333	0.0320863	0.854793	1.23756	604	577	532	754	579	595
Armcx2	3407.92	-0.263486	0.122989	-2.14236	0.0321645	0.854901	0.833072	3940	4032	3816	3313	2861	2721
Prrt4	108.373	0.614469	0.286767	2.14275	0.0321332	0.854901	1.53099	91	101	80	144	94	142
Dhrs13	320.85	0.741056	0.346052	2.14146	0.0322373	0.855849	1.6714	205	271	284	509	212	460
Arhgap10	472.392	1.05159	0.491882	2.1379	0.0325252	0.85687	2.07282	343	312	320	1254	260	426
Basp1	22813	-0.430613	0.201664	-2.1353	0.0327368	0.85687	0.741946	28480	30374	24314	18551	20494	16180
Cacng2	3484.62	0.507158	0.237308	2.13713	0.0325877	0.85687	1.42125	2999	2693	3412	4435	2667	4781
Dscaml1	2120	-0.621569	0.291133	-2.135	0.0327609	0.85687	0.649964	3587	2373	2210	1289	1697	1730
Gm13530	21.5002	1.41324	0.661047	2.13789	0.0325259	0.85687	2.66335	9	10	18	43	28	20
Kcng2	767.062	-1.22404	0.572067	-2.13968	0.0323804	0.85687	0.428082	1544	744	1118	140	550	572
Paxip1	1865.6	-0.320989	0.150327	-2.13527	0.0327389	0.85687	0.800521	2175	2194	2197	1744	1594	1415
Pde4a	3265.01	-0.381992	0.178692	-2.13771	0.0325406	0.85687	0.767377	3366	4616	3733	3108	2566	2483
Pex26	424.891	0.863661	0.403562	2.1401	0.0323471	0.85687	1.81965	293	380	284	833	235	569
Ppm1n	3.20069	4.17003	1.95168	2.13664	0.0326273	0.85687	18.0014	0	1	0	10	5	3
Rasal2	3217.86	-0.388539	0.181919	-2.13577	0.0326979	0.85687	0.763903	4444	3737	3404	2649	2730	2565
Tgfb3	570.018	0.450101	0.210863	2.13457	0.0327964	0.85687	1.36614	469	490	565	623	538	727
Ttc39c	1120.96	-0.419698	0.196477	-2.13612	0.0326697	0.85687	0.747581	1273	1551	1246	885	804	1057
Vwa3b	164.288	-1.38284	0.647404	-2.13598	0.0326807	0.85687	0.383462	400	172	184	28	102	121
Gm27040	187.185	-0.633596	0.297139	-2.13232	0.0329803	0.8607	0.644568	273	228	221	151	161	106
2210013O21Rik	538.717	0.360339	0.169635	2.12421	0.0336529	0.861647	1.28373	496	488	510	588	568	575
2700081O15Rik	1930.62	-0.736847	0.347026	-2.12332	0.033727	0.861647	0.600049	3097	3100	1503	2083	1113	1055
Abr	17546.1	-0.334912	0.157352	-2.12842	0.0333024	0.861647	0.792833	22219	20115	19744	14359	14758	15113
Bbs2	714.866	0.420347	0.197911	2.12392	0.0336771	0.861647	1.33825	758	568	614	1002	646	730
Ccbe1	494.553	-1.17795	0.552964	-2.13024	0.0331517	0.861647	0.44198	1039	537	604	111	419	298
D830030K20Rik	62.0719	-1.39608	0.656656	-2.12604	0.0334997	0.861647	0.37996	110	32	141	35	22	42
Disp3	1035.03	-0.629631	0.295881	-2.12799	0.0333379	0.861647	0.646342	1071	1494	1414	588	817	886
Fancb	78.7992	1.86207	0.873717	2.1312	0.0330726	0.861647	3.63528	60	14	34	290	60	31
Gm15156	19.1997	1.94629	0.915141	2.12676	0.03344	0.861647	3.85381	4	10	11	41	7	43
Gm33027	30.3419	-1.51817	0.713647	-2.12734	0.0333915	0.861647	0.349128	66	20	56	10	18	16
Gm6749	5.48207	2.57674	1.21097	2.12783	0.0333516	0.861647	5.96589	2	1	2	16	6	6
Kcna2	9397.43	0.417756	0.196413	2.12692	0.0334263	0.861647	1.33585	8075	8092	9292	9642	9019	12075
Olfm4	80.1293	-1.581	0.742224	-2.13009	0.0331644	0.861647	0.33425	84	249	51	20	33	60
Ppm1h	3256.15	-0.469325	0.220888	-2.12472	0.0336098	0.861647	0.722303	3772	5015	3231	2509	2513	2770
Rps6ka1	953.399	0.899389	0.422304	2.12972	0.0331946	0.861647	1.86528	643	941	533	1199	571	1845
Slc27a3	412.841	-1.54252	0.72636	-2.12362	0.0337016	0.861647	0.343286	286	1477	205	129	185	281
Slc29a1	732.175	0.451412	0.212535	2.12394	0.0336752	0.861647	1.36738	562	628	765	964	641	847
Stil	19.5716	2.06012	0.969529	2.12487	0.0335977	0.861647	4.17021	8	8	8	17	8	66
Txnl4a	860.428	0.539532	0.254018	2.12399	0.0336711	0.861647	1.4535	808	677	738	1221	1026	687
Armcx4	3078.87	-0.404929	0.190748	-2.12284	0.0337671	0.861715	0.755274	3696	4037	3398	2358	2672	2493
Wbp11	3013.22	-0.312656	0.147419	-2.12087	0.0339327	0.864983	0.805158	3509	3919	3169	3143	2318	2310
Pak6	2810.49	-0.397599	0.187552	-2.11994	0.0340111	0.866024	0.759121	3595	3569	2982	3017	2137	1876
Cd70	17.0077	3.66053	1.72778	2.11864	0.0341213	0.866914	12.6453	0	8	0	10	8	72
Lgi4	2679.44	0.468961	0.221324	2.11889	0.0340996	0.866914	1.38411	2695	2110	2322	3313	2102	3606
Gm9484	15.6064	-2.44953	1.15662	-2.11784	0.0341885	0.867666	0.183071	40	28	16	0	8	5
Pde11a	315.115	-1.03905	0.49077	-2.11718	0.0342444	0.868127	0.486648	514	447	385	95	295	175
Efcab6	208.006	-0.664725	0.314151	-2.11594	0.03435	0.869093	0.630809	239	348	223	139	169	148
Gng2	8599.86	-0.616153	0.291209	-2.11585	0.0343579	0.869093	0.652408	12865	9848	10311	4797	7652	6580
Meox1	47.9765	-1.30173	0.615369	-2.11537	0.0343988	0.869174	0.40564	54	128	36	32	24	24
Tnnc1	86.2783	0.880809	0.416664	2.11396	0.034519	0.871255	1.84141	49	90	54	154	89	84
Igsf21	1713.3	0.457484	0.21651	2.113	0.034601	0.871416	1.37315	1183	1847	1544	2283	1611	1845
Wars	2561.33	0.563194	0.26653	2.11306	0.0345953	0.871416	1.47754	2190	2386	1986	3971	2957	1917
Gpat2	7.1565	3.33437	1.57844	2.11245	0.0346478	0.871643	10.0866	0	0	4	12	13	12
Bhlha15	5.93882	-5.94723	2.82174	-2.10765	0.0350615	0.880128	0.0162071	0	12	25	0	0	0
Myadml2os	24.7887	1.13553	0.538758	2.10768	0.0350588	0.880128	2.19699	15	14	20	33	26	39
Jakmip2	2301.91	-0.254748	0.120955	-2.10614	0.0351918	0.882436	0.838133	2741	2568	2630	2438	1735	1902
Gm44256	8.14605	2.42107	1.14982	2.1056	0.0352391	0.882663	5.35568	1	1	6	11	12	16
Bcl2l15	50.3404	3.44502	1.63875	2.10223	0.0355336	0.882956	10.8906	5	17	5	0	11	250
Dcun1d2	1211.94	0.840767	0.40016	2.10108	0.0356339	0.882956	1.791	581	659	1484	1680	1214	1600
Dnah9	430.039	-0.962414	0.457617	-2.1031	0.0354573	0.882956	0.513198	830	473	503	162	392	251
Gdf7	18.3759	1.51179	0.718738	2.10339	0.0354317	0.882956	2.85163	8	8	14	21	35	20
Gm15540	9.56862	2.49895	1.18918	2.1014	0.0356057	0.882956	5.65276	3	0	6	13	16	17
Hivep2	5913.98	-0.436927	0.207938	-2.10124	0.0356198	0.882956	0.738706	7184	6737	7616	5661	5052	3705
Ripor1	2973.8	-0.382177	0.181886	-2.10119	0.0356245	0.882956	0.767279	3681	3333	3647	3028	2420	1996
Sorcs1	921.644	1.17086	0.556462	2.10411	0.0353692	0.882956	2.25145	501	641	652	2761	461	702
Thbs4	450.851	-1.0449	0.496463	-2.10468	0.0353192	0.882956	0.48468	557	953	425	467	274	123
Tmprss6	50.0736	2.37203	1.12812	2.10264	0.0354972	0.882956	5.17669	20	4	27	232	16	18
Gtdc1	1152	-0.270429	0.1288	-2.0996	0.0357641	0.88428	0.829073	1262	1411	1319	1123	919	963
Usp3	720.48	0.47009	0.223884	2.0997	0.0357551	0.88428	1.3852	685	587	643	1024	546	875
Gabpb2	645.521	0.440016	0.209701	2.0983	0.0358785	0.885209	1.35662	593	516	625	730	573	836
Plekhd1os	5.86646	6.07491	2.89481	2.09855	0.0358565	0.885209	67.411	0	0	0	5	0	29
Gm7293	5.4541	5.97069	2.84725	2.09701	0.0359931	0.887085	62.7131	0	0	0	24	9	0
AC159813.1	7.68819	-3.31516	1.58211	-2.0954	0.0361353	0.887607	0.10047	9	15	20	0	0	4
Arhgap4	111.693	0.77129	0.368314	2.09411	0.0362503	0.887607	1.7068	93	110	60	187	95	131
Bahd1	2009.41	-0.490169	0.23403	-2.09447	0.0362182	0.887607	0.711942	2505	3069	1894	2124	1355	1384
Bub1	15.7996	1.74437	0.833962	2.09166	0.0364689	0.887607	3.35048	8	7	8	33	29	8
Cdc42ep3	354.289	1.24006	0.59303	2.09106	0.0365224	0.887607	2.36209	136	291	240	1039	271	205
Cebpb	889.872	-0.845529	0.404112	-2.09231	0.0364105	0.887607	0.556507	962	1946	737	506	661	630
D930019O06Rik	816.417	-0.675981	0.32322	-2.09139	0.0364928	0.887607	0.625906	1080	1432	688	573	674	535
Ebf3	160.887	1.86561	0.891605	2.09242	0.0364007	0.887607	3.64423	72	18	127	68	126	518
Kazald1	170.52	1.03013	0.491865	2.09433	0.0362303	0.887607	2.04221	144	86	125	151	139	364
Krt19	7.943	-3.5151	1.68129	-2.09072	0.0365535	0.887607	0.0874679	4	18	24	4	0	0
Otos	25.7706	-1.38378	0.661499	-2.09188	0.0364492	0.887607	0.383214	48	51	20	12	10	19
Pan2	420.928	0.449917	0.215088	2.09178	0.0364578	0.887607	1.36596	389	388	352	513	342	552
Rsph9	507.719	-0.656713	0.313788	-2.09286	0.0363619	0.887607	0.634322	837	610	528	300	433	376
Rspo2	734.28	-0.96176	0.459841	-2.09151	0.0364826	0.887607	0.51343	678	1515	887	334	684	362
Gm17084	13.9665	-2.3888	1.1438	-2.08848	0.0367546	0.89155	0.190941	6	59	10	5	3	5
Gm13889	1459.89	-1.13871	0.545543	-2.08729	0.0368621	0.893217	0.454167	1560	3403	1431	343	973	1208
Prox1	2313.97	-0.85479	0.409613	-2.08682	0.0369041	0.893297	0.552946	3887	2895	2686	799	1787	1994
Calb1	7673.34	1.00565	0.482538	2.08409	0.037152	0.894966	2.00785	5194	5727	5254	8788	3512	17535
Itgb1bp1	940.649	0.463023	0.222047	2.08525	0.0370468	0.894966	1.37843	977	812	724	1423	763	1005
Nav2	1434.37	-0.863949	0.414512	-2.08425	0.0371371	0.894966	0.549447	1140	3362	1390	1112	785	1045
Zfp58	192.061	-0.435589	0.208928	-2.08488	0.0370802	0.894966	0.739392	238	240	222	168	154	146
Zfp982	60.1496	1.22706	0.588823	2.08392	0.0371672	0.894966	2.3409	32	21	60	56	93	87
5330416C01Rik	57.6535	-1.6597	0.798849	-2.07761	0.037745	0.899726	0.316505	48	195	37	32	34	13
AC121988.1	2.47488	4.82762	2.3224	2.07871	0.0376436	0.899726	28.396	0	0	0	4	5	5
Acsl5	2203.13	-0.530958	0.2557	-2.07649	0.0378485	0.899726	0.692095	2350	3684	2241	1822	1794	1531
Cdh15	153.699	1.80676	0.869388	2.07819	0.0376914	0.899726	3.49855	88	43	85	95	42	550
Chpf	2443.7	-0.430665	0.207696	-2.07354	0.0381224	0.899726	0.74192	3057	3638	2232	2318	1758	1932
Gm14776	2.77676	4.99019	2.40739	2.07286	0.0381849	0.899726	31.7832	0	0	0	2	9	4
Gm28809	2.45274	4.81545	2.32225	2.07362	0.0381149	0.899726	28.1576	0	0	0	5	5	4
Gm42997	2.45274	4.81545	2.32225	2.07362	0.0381149	0.899726	28.1576	0	0	0	5	5	4
Gm43868	2.66807	-4.79373	2.30497	-2.07974	0.0375496	0.899726	0.0360532	9	4	4	0	0	0
Gm5093	11.0031	-1.86647	0.900193	-2.07341	0.0381342	0.899726	0.274244	12	28	15	7	2	5
Mmp11	756.922	0.522139	0.250909	2.08099	0.0374345	0.899726	1.43608	525	691	749	1148	621	841
Nsg1	9815.34	0.55629	0.267537	2.0793	0.0375895	0.899726	1.47048	8047	7315	9753	11917	7404	14551
Palm3	83.1578	-1.07688	0.517894	-2.07935	0.0375849	0.899726	0.474052	186	58	114	60	49	45
Pawr	139.448	-0.760501	0.366782	-2.07344	0.0381314	0.899726	0.590291	150	256	151	104	110	81
Plppr3	942.637	0.395191	0.190512	2.07436	0.0380461	0.899726	1.31512	814	815	948	1318	793	1008
Prkag2	2803.37	-0.460536	0.221873	-2.07568	0.0379239	0.899726	0.726716	2915	4401	2993	2483	2238	2043
Rcn2	4809.65	0.211091	0.101727	2.07507	0.0379805	0.899726	1.15756	4838	4574	4717	5681	4433	4764
Slc41a3	225.014	1.01878	0.490612	2.07655	0.0378427	0.899726	2.02621	134	178	159	154	219	478
Srp72	2569.04	-0.522577	0.251808	-2.0753	0.0379589	0.899726	0.696127	3128	2362	4068	2353	1830	1898
Ublcp1	1222.11	0.418826	0.20145	2.07906	0.0376122	0.899726	1.33684	1161	917	1231	1483	1078	1477
Wasl	4857.98	-0.290291	0.140016	-2.07326	0.0381481	0.899726	0.817737	6226	5154	5564	4617	3983	3950
Nptx1	17956.2	-0.742332	0.358261	-2.07204	0.0382616	0.900614	0.597773	24258	30390	16911	8218	13043	16471
Adgrf4	75.5248	-1.86355	0.899602	-2.07152	0.0383101	0.900835	0.2748	60	296	24	24	41	26
Serpine2	7476.95	0.366679	0.177053	2.071	0.0383584	0.90105	1.28938	7169	5955	7546	10077	6396	8005
AB041806	445.854	-0.764864	0.370668	-2.06348	0.0390674	0.902175	0.588509	481	884	422	452	278	234
B4galnt4	2805.1	-0.475735	0.230222	-2.06642	0.0387891	0.902175	0.719101	3036	4547	2789	2331	2049	2350
Casp12	59.5652	1.27932	0.618381	2.06882	0.0385631	0.902175	2.42724	17	32	60	60	73	106
Cdc42se2	7045.41	-0.319015	0.154604	-2.06343	0.0390718	0.902175	0.801617	9140	7887	7784	6928	5885	5207
Cenph	25.0968	2.43203	1.17826	2.06409	0.0390088	0.902175	5.39652	0	20	5	63	29	33
Fam109b	20.4115	1.92865	0.934117	2.06468	0.0389532	0.902175	3.807	5	17	5	16	52	20
Gbp4	79.5463	1.32385	0.640947	2.06547	0.0388789	0.902175	2.50334	91	29	25	73	126	119
Gm31166	101.937	0.79244	0.38402	2.06354	0.0390613	0.902175	1.732	82	63	91	122	85	166
Lifr	1547.97	-0.694577	0.336603	-2.06349	0.0390662	0.902175	0.61789	1771	2582	1725	1314	619	1523
Mas1	582.883	-0.661526	0.32041	-2.06462	0.0389586	0.902175	0.632209	860	800	610	412	548	313
Plekho1	785.183	0.451154	0.218589	2.06394	0.0390233	0.902175	1.36713	646	652	800	1085	633	924
Ppfia2	4412.26	-0.601889	0.29147	-2.06501	0.0389223	0.902175	0.658891	6946	4313	5603	2682	3758	3430
Sf1	2564.67	0.226465	0.109598	2.06633	0.0387974	0.902175	1.16996	2520	2654	2325	3014	2411	2540
Stc2	176.648	-0.786855	0.3802	-2.06958	0.0384914	0.902175	0.579606	218	295	197	88	149	126
Xiap	1441.2	0.881905	0.426543	2.06756	0.038681	0.902175	1.84281	922	907	1369	1093	2563	1498
Zc3h8	213.192	0.4631	0.224283	2.0648	0.0389416	0.902175	1.3785	179	206	183	246	242	218
Zfp474	15.4058	1.62327	0.786314	2.06441	0.0389791	0.902175	3.08073	12	4	8	35	13	21
Thsd7b	362.343	-0.707013	0.342729	-2.06289	0.0391233	0.902459	0.612587	440	566	420	240	342	192
Cnih2	18176.8	-0.587506	0.284946	-2.06181	0.0392254	0.903007	0.665492	30956	16971	21352	14787	15318	11290
Prima1	137.092	1.44447	0.700501	2.06205	0.0392028	0.903007	2.72163	79	62	92	467	68	86
Utrn	2779.01	0.593977	0.288149	2.06136	0.039269	0.903108	1.5094	2131	2070	2796	4939	2182	2755
AC165254.2	96.2195	-1.48409	0.722062	-2.05534	0.039846	0.905177	0.357475	168	220	65	16	73	49
Cartpt	174.969	1.21084	0.589307	2.05469	0.0399088	0.905177	2.31473	47	99	185	298	115	306
Dkkl1	113.29	1.44924	0.704653	2.05667	0.0397183	0.905177	2.73064	26	92	74	324	115	60
Fam124b	2.52211	-4.71218	2.28809	-2.05944	0.0394524	0.905177	0.0381497	5	6	5	0	0	0
Fam184b	221.871	0.980054	0.476217	2.058	0.0395902	0.905177	1.97254	168	116	188	524	139	224
Foxo6os	8.65819	3.63118	1.76641	2.05569	0.0398124	0.905177	12.3907	0	0	4	4	9	32
Il17rc	185.425	0.862518	0.419346	2.05682	0.0397037	0.905177	1.81821	142	174	103	396	156	160
Lhx5	74.8354	2.55274	1.24008	2.05854	0.0395387	0.905177	5.86748	11	12	45	5	37	318
Myadml2	85.9341	0.976683	0.475152	2.05552	0.0398289	0.905177	1.96794	71	35	77	167	77	92
Mybl1	147.799	1.031	0.501769	2.05472	0.0399056	0.905177	2.04344	88	55	162	180	138	253
Nrros	289.926	1.20003	0.58336	2.05711	0.0396761	0.905177	2.29745	203	52	297	369	391	390
Plaa	2087.92	-0.385441	0.187323	-2.05763	0.0396259	0.905177	0.765545	2259	3074	2177	2034	1564	1626
Proz	365.352	-0.414415	0.201206	-2.05966	0.0394312	0.905177	0.750324	432	520	374	342	276	284
Zfp69	59.5769	0.761378	0.370273	2.05626	0.0397572	0.905177	1.69511	42	50	48	69	59	87
Gm21982	21.5447	-4.13771	2.01446	-2.054	0.0399755	0.905447	0.0568099	8	122	1	0	6	0
Gm37108	2.41015	4.79198	2.33328	2.05376	0.0399994	0.905447	27.7032	0	0	0	6	4	4
AC162376.3	28.2871	-1.27764	0.622331	-2.05298	0.0400742	0.906171	0.412471	55	47	26	26	9	14
Ap1s3	66.916	-0.71804	0.349838	-2.05249	0.0401217	0.906171	0.607923	77	108	79	50	46	49
Gm43034	317.509	-0.506823	0.246964	-2.05221	0.0401493	0.906171	0.703771	481	327	374	246	235	269
Mdga1	1762.85	-0.720177	0.351323	-2.0499	0.0403745	0.910362	0.607023	2826	1667	2454	885	1520	1318
Tsr1	2204.58	-0.528767	0.258016	-2.04936	0.0404274	0.910663	0.693147	3080	3342	1874	2248	1485	1511
Pcdhga7	420.769	0.66753	0.325822	2.04876	0.0404857	0.911086	1.58835	357	343	331	681	520	293
Pcdhac2	1413.76	-0.232172	0.113391	-2.04753	0.0406056	0.911365	0.851352	1668	1655	1521	1374	1149	1215
Sbf1	6883.18	-0.304181	0.148568	-2.04742	0.0406167	0.911365	0.809902	9021	7257	7838	6311	5665	5681
Zfp608	1053.47	-0.569487	0.278097	-2.0478	0.0405794	0.911365	0.673856	1773	1191	1040	746	702	977
Cntn4	795.821	0.591081	0.288854	2.0463	0.0407272	0.912955	1.50638	560	573	870	1212	644	942
Gm16499	444.414	0.508634	0.248705	2.04513	0.0408424	0.913017	1.4227	462	363	340	480	405	613
Gprc5c	192.131	1.46109	0.71445	2.04506	0.0408488	0.913017	2.75317	98	109	117	113	94	598
Mapk6	1947.82	0.42495	0.207793	2.04507	0.0408484	0.913017	1.34253	1476	2115	1682	2401	1669	2388
Akap13	1362.23	-0.693906	0.339987	-2.04098	0.0412527	0.913398	0.618178	1450	2728	1185	1197	963	839
Arrdc4	464.701	-0.537532	0.26304	-2.04354	0.0409991	0.913398	0.688948	610	698	443	500	300	306
Cdh11	2369.3	-0.388841	0.190404	-2.04219	0.041133	0.913398	0.763743	3262	2563	2697	2309	1960	1630
Cpne6	7509.78	-1.03095	0.505543	-2.0393	0.0414203	0.913398	0.489387	14099	8520	9409	1879	7020	4558
Cyp39a1	96.0865	1.26785	0.621422	2.04023	0.0413272	0.913398	2.40802	82	18	78	189	85	126
Gm13340	8302.04	0.410882	0.201477	2.03934	0.0414158	0.913398	1.3295	7938	6210	8399	9118	9196	8717
Gm16755	273.557	0.391876	0.192163	2.03929	0.0414208	0.913398	1.3121	236	272	242	309	268	314
Htra4	88.4381	-0.985675	0.482236	-2.04397	0.0409566	0.913398	0.504989	175	91	107	44	75	47
Kcnd3	712.131	-0.663333	0.325182	-2.03988	0.0413624	0.913398	0.631418	1162	1009	611	439	468	662
Noct	1203.35	-0.956506	0.468629	-2.04107	0.0412435	0.913398	0.515303	1972	993	2051	454	620	1239
Prl2c2	5.39666	5.95337	2.9141	2.04295	0.0410571	0.913398	61.9645	0	0	0	0	6	24
Rbm15	530.578	-0.541723	0.265492	-2.04045	0.0413054	0.913398	0.68695	651	859	492	539	332	387
Spry1	455.49	-0.705214	0.34513	-2.04333	0.0410197	0.913398	0.613352	506	904	389	367	295	335
Trim14	31.2234	0.903623	0.442516	2.04201	0.0411502	0.913398	1.87076	25	23	21	43	36	38
Gm26538	4.96402	5.83518	2.86236	2.03859	0.0414911	0.913485	57.0907	0	0	0	14	0	16
Zbtb9	475.825	-0.387454	0.190072	-2.03846	0.041504	0.913485	0.764477	502	588	617	479	350	363
Afg3l1	1460.15	0.302138	0.1483	2.03734	0.0416158	0.914566	1.23297	1378	1424	1345	1977	1276	1433
Lrrn2	5499.77	-0.428896	0.210535	-2.03717	0.0416325	0.914566	0.74283	8296	5602	6133	4430	4397	4554
Gm26771	18.5333	1.60441	0.787782	2.03662	0.0416879	0.914911	3.04072	4	14	11	22	18	40
Gm44081	189.205	-0.629711	0.309337	-2.03568	0.0417826	0.916022	0.646306	200	293	236	203	118	113
Stxbp5	3538.71	-0.314125	0.154337	-2.03533	0.041818	0.916022	0.804338	4280	4471	3701	3651	2846	2605
Praf2	2347.71	-0.380359	0.186957	-2.03447	0.0419041	0.916166	0.768247	2915	2683	2816	2013	2101	1698
Xlr3b	156.827	1.15278	0.566557	2.03472	0.0418792	0.916166	2.22343	170	45	94	188	129	307
Nr4a3	1468.57	-0.813342	0.39999	-2.03341	0.0420114	0.917641	0.569062	2314	1302	2301	638	1260	1066
Nupl1	2963.81	-0.28771	0.14156	-2.03243	0.0421106	0.918936	0.819201	3180	3877	3276	2984	2317	2397
Ptprn2	7745.09	-0.314192	0.154707	-2.03089	0.0422661	0.921457	0.804301	9510	8646	9052	7293	6697	5789
Abhd17c	1540.1	-0.413839	0.204078	-2.02785	0.0425753	0.921643	0.750623	2080	1950	1561	1618	1186	1018
Ankrd49	416.134	-0.620421	0.306279	-2.02567	0.0427982	0.921643	0.650481	504	536	556	262	392	267
Cog2	931.088	-0.317774	0.156899	-2.02534	0.0428321	0.921643	0.802307	1104	1142	1031	821	673	889
Dpy19l2	13.7947	-1.46415	0.722115	-2.02759	0.0426019	0.921643	0.362448	24	16	24	8	8	5
Gm42891	2.82702	-4.8771	2.40681	-2.02637	0.0427267	0.921643	0.0340288	2	12	4	0	0	0
Gm6061	190.593	0.410909	0.202613	2.02805	0.042555	0.921643	1.32952	188	169	162	234	192	200
Gria4	3800.82	0.851904	0.419653	2.03002	0.0423544	0.921643	1.80488	2624	2301	3626	3313	2926	7750
Grxcr2	2.54508	-4.72444	2.33115	-2.02666	0.0426971	0.921643	0.0378269	4	4	8	0	0	0
Herc3	6956.02	-0.541938	0.267482	-2.02607	0.0427575	0.921643	0.686848	7525	12203	6510	5478	4972	5773
Lig1	395.844	0.370026	0.1827	2.02532	0.0428346	0.921643	1.29238	377	336	381	485	346	459
Lrfn1	1947.36	-0.402561	0.198749	-2.02547	0.0428186	0.921643	0.756514	2188	2684	2162	1474	1575	1725
Rhno1	281.896	-0.487206	0.240009	-2.02995	0.0423619	0.921643	0.713405	309	438	298	257	198	222
Slc35f6	1150.53	-0.667756	0.329021	-2.02953	0.0424047	0.921643	0.629485	1183	1860	1434	821	546	1201
Syna	178.319	-0.889308	0.438717	-2.02706	0.0426558	0.921643	0.539873	276	269	191	85	171	91
Bivm	699.574	-0.327703	0.16186	-2.02461	0.0429073	0.922346	0.796804	912	753	804	662	498	630
Ednrb	3660.23	0.399043	0.197237	2.02317	0.0430556	0.923812	1.31863	3803	3080	3134	4781	2850	4480
Gm26824	5.09422	5.86863	2.90025	2.02349	0.0430226	0.923812	58.4296	0	0	0	0	17	10
Gpld1	3128.17	0.267837	0.13245	2.02218	0.0431579	0.925144	1.204	2895	3036	3061	3400	2914	3496
Mgat1	1139.82	0.879872	0.435279	2.0214	0.0432384	0.92515	1.84021	463	1143	932	1077	1880	1161
P2ry14	93.9039	1.14624	0.567047	2.02143	0.0432357	0.92515	2.21337	73	22	89	127	102	143
Gm2115	3374.34	-0.942376	0.466628	-2.01954	0.0434308	0.926334	0.520375	6321	3250	4509	1070	3051	2229
Gm26558	86.5604	-0.775317	0.383771	-2.02026	0.0433568	0.926334	0.58426	144	126	78	69	64	50
Gm44995	2.51512	-4.70843	2.33102	-2.0199	0.0433932	0.926334	0.038249	4	8	4	0	0	0
Renbp	151.231	0.634312	0.314122	2.01931	0.0434546	0.926334	1.5522	115	166	96	211	135	188
Acvrl1	417.158	1.32996	0.659549	2.01646	0.0437515	0.92717	2.51395	146	283	320	1365	209	271
Arid3b	155.831	0.845115	0.419397	2.01507	0.0438974	0.92717	1.79641	84	100	167	289	151	148
Bmp5	169.827	1.30623	0.649217	2.01201	0.0442189	0.92717	2.47294	81	108	120	74	174	429
Cdk2ap2	606.097	0.272271	0.135144	2.01468	0.0439387	0.92717	1.20771	585	580	575	698	586	622
Cilp2	65.3232	-0.847257	0.421043	-2.01228	0.0441903	0.92717	0.55584	73	127	67	48	42	44
Gm15445	3.02976	-3.91856	1.94592	-2.01373	0.0440378	0.92717	0.0661297	4	9	5	0	1	0
Gpr12	376.542	-0.736247	0.365033	-2.01693	0.0437027	0.92717	0.600299	596	350	544	426	168	243
Kcnj6	789.476	-0.822765	0.408411	-2.01455	0.0439517	0.92717	0.565357	1287	984	932	290	671	620
Ly6g6d	31.5928	1.19116	0.592035	2.01198	0.0442222	0.92717	2.28336	23	18	20	33	27	66
Ntf5	22.98	-2.31634	1.15117	-2.01217	0.044202	0.92717	0.200776	7	95	20	4	13	4
Ntm	6585.19	0.423811	0.210273	2.01553	0.0438492	0.92717	1.34147	6394	4864	6540	7572	5752	8421
Pabpc5	46.4189	-0.995079	0.494661	-2.01164	0.0442582	0.92717	0.501708	89	66	42	35	32	22
Plekhd1	392.964	1.75424	0.871092	2.01385	0.0440257	0.92717	3.3735	159	103	302	98	228	1384
Selenoi	910.762	1.42773	0.708514	2.01511	0.0438929	0.92717	2.69024	461	576	527	3364	346	450
Slc18b1	529.196	0.371076	0.184136	2.01522	0.0438811	0.92717	1.29332	431	486	543	668	494	562
Slc9a5	971.904	1.15519	0.572941	2.01624	0.0437745	0.92717	2.22713	441	821	646	2817	420	884
Snrk	3135.34	1.09012	0.541449	2.01335	0.0440781	0.92717	2.12892	679	2671	2956	3131	3104	5933
Tmem163	889.789	0.870241	0.431956	2.01465	0.0439409	0.92717	1.82797	625	703	666	782	620	1896
Tnfsf13b	35.0238	1.29674	0.644078	2.01333	0.04408	0.92717	2.45673	24	17	23	29	72	36
Ank1	2773.18	1.05151	0.523387	2.00905	0.0445319	0.929523	2.0727	1543	1681	2468	1712	2231	6654
Ly75	59.8897	1.12425	0.559577	2.0091	0.0445265	0.929523	2.17988	17	57	45	73	84	76
Olfm3	1668.43	1.04829	0.521727	2.00927	0.0445085	0.929523	2.06808	1211	567	1645	1528	1243	3674
Tnip2	437.049	-0.571692	0.284469	-2.00968	0.0444648	0.929523	0.672827	481	763	418	386	315	311
C1ql3	3213.24	-0.66416	0.330683	-2.00845	0.0445953	0.930003	0.631056	4889	3335	4259	1780	3057	2104
Fam198a	203.419	0.838696	0.417744	2.00768	0.0446772	0.930263	1.78843	190	90	181	201	289	244
Higd1b	101.085	0.672113	0.334788	2.00758	0.0446885	0.930263	1.5934	77	65	104	127	114	115
Arl4a	1758.43	0.438793	0.218668	2.00666	0.0447859	0.93099	1.35547	1506	1628	1597	2780	1569	1574
Eln	543.607	-1.14807	0.572179	-2.00649	0.0448042	0.93099	0.451228	414	1418	552	218	484	231
6430571L13Rik	229.94	1.40436	0.700651	2.00437	0.0450305	0.931132	2.64701	134	96	168	240	73	658
Camsap2	4851.15	-0.371303	0.185267	-2.00415	0.0450535	0.931132	0.773084	6193	5410	5741	4064	3254	4847
D330025C20Rik	32.7024	-1.69074	0.843296	-2.00492	0.0449713	0.931132	0.309767	90	36	33	5	25	12
Dedd	972.184	0.402989	0.200928	2.00564	0.0448944	0.931132	1.32224	897	1009	753	1024	1086	1042
Mal2	5910.25	-0.444618	0.221838	-2.00425	0.0450437	0.931132	0.734779	8292	6727	6606	5858	4957	3586
Tmem266	381.742	1.2772	0.637057	2.00484	0.0449804	0.931132	2.42368	206	252	248	238	208	1097
Dhx33	1601.22	-0.449839	0.224694	-2.002	0.0452842	0.933389	0.732125	2160	1592	2100	1196	1298	1356
Grip1	724.536	-0.568076	0.283716	-2.00227	0.0452557	0.933389	0.674516	738	1261	751	724	430	547
Plppr1	608.191	1.38652	0.692473	2.00228	0.0452548	0.933389	2.61448	449	263	355	2146	331	257
Fam135b	632.136	-0.34232	0.171113	-2.00055	0.0454408	0.934111	0.788772	758	799	685	559	539	496
Herpud1	1632.35	0.477033	0.238435	2.00069	0.045426	0.934111	1.39188	1140	1428	1742	1808	1590	2048
Prss56	10.7389	3.67847	1.8382	2.00113	0.0453783	0.934111	12.8036	0	5	0	54	4	5
AC164164.2	2.53623	4.86083	2.43446	1.99668	0.0458603	0.936813	29.0573	0	0	0	4	8	2
C130021I20Rik	5.30954	-5.78556	2.89844	-1.99609	0.045924	0.936813	0.018129	0	9	24	0	0	0
Cnksr3	557.255	0.801893	0.401713	1.99618	0.0459138	0.936813	1.74339	471	354	461	496	446	1083
Cystm1	1685.4	0.420736	0.210792	1.99598	0.0459366	0.936813	1.33861	1605	1518	1449	2185	1258	2173
Gm29100	64.6607	-1.00397	0.502249	-1.99895	0.0456132	0.936813	0.498625	121	100	54	30	47	44
Jak1	6957.44	-0.359989	0.180236	-1.99732	0.0457908	0.936813	0.77917	7813	10077	6956	6582	5477	5465
Pcnx	4725.24	-0.379363	0.190066	-1.99596	0.0459381	0.936813	0.768777	5373	7007	4601	4391	3599	3827
Sipa1l3	3743.81	-0.615078	0.307958	-1.99728	0.0457946	0.936813	0.652895	5543	5220	3649	2040	3220	3035
Tmem42	448.061	-0.484883	0.242806	-1.997	0.0458256	0.936813	0.714555	520	709	433	430	312	338
Mrps23	895.912	-0.403058	0.202156	-1.9938	0.0461744	0.940798	0.756254	1039	1096	1097	719	603	893
Dmrta2os	5.11976	-5.734	2.87738	-1.99278	0.0462852	0.942222	0.0187885	20	13	0	0	0	0
Galt	824.166	0.28269	0.141924	1.99184	0.0463885	0.94266	1.21646	791	795	771	895	783	917
Tctex1d1	22.4348	1.62828	0.817392	1.99204	0.0463663	0.94266	3.09144	10	17	8	62	10	31
Slc25a41	2.55257	-4.72847	2.37437	-1.99146	0.0464305	0.942682	0.0377215	4	3	9	0	0	0
Rab6a	11202.4	-0.246459	0.123825	-1.99038	0.0465487	0.944198	0.842963	13770	12335	12442	10201	9138	10030
Tmem242	2879.78	0.242704	0.12196	1.99004	0.0465871	0.944198	1.18321	3027	2666	2673	3206	2717	3043
Mtmr12	1329.28	-0.374359	0.18819	-1.98926	0.046672	0.944258	0.771448	1842	1470	1451	1290	1097	941
Mvd	976.088	-0.418821	0.210507	-1.98958	0.0466375	0.944258	0.748036	1105	1396	1044	770	699	923
Fbln2	182.202	-1.03038	0.518805	-1.98607	0.047025	0.947674	0.48958	153	475	152	135	109	101
Gm5415	13.1757	1.49082	0.750708	1.98588	0.0470465	0.947674	2.81048	8	9	5	24	20	12
Havcr2	188.762	0.479235	0.241262	1.98637	0.0469921	0.947674	1.394	156	166	177	229	217	183
Il10ra	170.167	0.828307	0.416997	1.98636	0.0469929	0.947674	1.7756	144	94	150	341	119	188
Utp23	423.066	-0.315989	0.159052	-1.9867	0.0469559	0.947674	0.8033	511	490	487	439	299	354
4930451G09Rik	82.4969	0.866248	0.437624	1.97943	0.0477672	0.948813	1.82292	57	56	72	146	53	116
Chrd	890.426	-0.712126	0.359771	-1.97939	0.0477725	0.948813	0.61042	1146	1437	932	406	736	744
Cnrip1	2305.32	-0.492156	0.248396	-1.98134	0.047553	0.948813	0.710962	3001	2926	2623	1468	2053	1875
Crabp1	53.2153	2.24614	1.13457	1.97973	0.0477334	0.948813	4.74413	37	6	16	238	8	33
Foxo6	1058.75	-0.658239	0.332523	-1.97953	0.0477563	0.948813	0.633651	1390	1724	1011	1109	787	488
Gatad2b	1048.83	-1.14033	0.575222	-1.98242	0.0474328	0.948813	0.453656	3075	911	635	1006	459	470
Gdnf	30.0045	3.0986	1.56282	1.9827	0.047401	0.948813	8.56586	0	16	4	156	4	12
Gm23935	2303.87	-0.311802	0.157589	-1.97857	0.0478645	0.948813	0.805635	3051	2586	2463	2463	1588	1921
Hic1	132.352	-1.03633	0.522294	-1.9842	0.0472337	0.948813	0.487565	103	296	166	138	59	60
Hspb1	2499.38	-2.8492	1.43893	-1.98009	0.0476936	0.948813	0.138773	195	12970	911	939	505	348
Irx1	166.081	1.7967	0.906781	1.9814	0.0475464	0.948813	3.47424	67	19	146	57	161	504
Ly6g6e	162.771	-1.62735	0.821488	-1.98098	0.0475937	0.948813	0.323682	91	630	67	72	91	62
Nespas	56.0422	1.34515	0.679529	1.97954	0.0477558	0.948813	2.54057	14	44	42	127	31	83
Neu2	232.699	1.48098	0.748689	1.97809	0.0479182	0.948813	2.79137	107	150	132	860	109	101
Plekhg1	956.145	1.04726	0.527841	1.98404	0.0472509	0.948813	2.0666	684	371	909	546	1635	1363
Rpl24	9696.49	0.22154	0.1119	1.9798	0.0477263	0.948813	1.16598	9449	9907	9037	10515	9298	10122
Slc25a40	325.607	0.374055	0.1888	1.98122	0.0475668	0.948813	1.29599	321	276	302	397	286	379
Slc27a2	174.899	0.846751	0.427811	1.97926	0.0477863	0.948813	1.79845	88	159	148	144	238	248
Sun2	1404.08	0.878486	0.443999	1.97858	0.0478639	0.948813	1.83845	889	1242	1006	3411	810	1287
Xirp1	9.9651	-3.2387	1.63734	-1.97802	0.0479265	0.948813	0.105939	8	32	17	0	5	0
Spink8	490.329	-1.32577	0.670571	-1.97708	0.0480324	0.950094	0.398935	1112	453	661	79	471	201
Ptpn22	34.0173	2.95422	1.4949	1.9762	0.0481323	0.951252	7.7501	5	20	0	13	9	150
Rnf207	93.1468	0.693117	0.350823	1.97569	0.0481897	0.951571	1.61677	78	55	92	139	92	103
Neurod2	5952.01	-0.935562	0.47364	-1.97526	0.0482389	0.951727	0.522839	8390	10386	6100	1596	4751	4926
Tbc1d32	653.815	-0.336542	0.170421	-1.97476	0.0482952	0.952024	0.791937	859	723	732	580	544	530
Dlgap1	12914.2	-0.580623	0.294134	-1.97401	0.048381	0.952899	0.668675	19900	14121	15101	7193	10862	11025
Cadm1	3959.18	-0.422683	0.214254	-1.97282	0.0485164	0.953935	0.746036	4379	5643	4368	3450	3505	2695
Lipe	374.166	0.351061	0.17793	1.97303	0.0484922	0.953935	1.2755	392	322	329	447	374	385
Mlph	95.2701	0.824671	0.418273	1.97161	0.0486542	0.955828	1.77113	79	49	89	93	122	129
Mfsd12	2165.55	-0.48711	0.247182	-1.97065	0.0487636	0.957069	0.713453	2301	3502	2227	1622	1632	1890
Tspan11	145.962	1.39854	0.7098	1.97033	0.0488004	0.957069	2.63635	63	100	91	60	125	410
Gm15631	241.578	0.716478	0.363913	1.96881	0.0489744	0.958036	1.64317	188	161	229	451	169	271
Sh3bgr	141.944	1.61098	0.818108	1.96915	0.0489353	0.958036	3.0546	87	41	93	47	105	450
Zfp467	574.872	0.578519	0.29382	1.96896	0.048958	0.958036	1.49332	594	429	441	687	438	869
1810037I17Rik	3338.04	0.239729	0.121803	1.96816	0.0490491	0.95823	1.18077	3446	3300	2969	3883	2895	3655
Zdhhc2	2259.5	-0.275757	0.14012	-1.968	0.0490675	0.95823	0.826017	2513	2914	2425	2383	1656	1882
Cdip1	7616.69	-0.59325	0.301599	-1.96702	0.049181	0.958993	0.662848	9936	9980	9142	5002	3926	8516
Defb20	4.96782	-5.69053	2.89308	-1.96694	0.0491898	0.958993	0.0193633	13	19	0	0	0	0
Acot3	126.198	-0.957555	0.486993	-1.96626	0.0492684	0.959275	0.514929	198	206	126	43	93	103
Acox2	13.2205	-1.81775	0.924547	-1.9661	0.0492875	0.959275	0.283663	29	7	29	8	5	4
Spata25	45.9746	-0.737887	0.375398	-1.96561	0.0493433	0.959551	0.599617	63	56	63	35	30	34
Tram2	61.1129	-1.0141	0.516018	-1.96524	0.0493868	0.959586	0.495138	59	133	68	46	24	48
3110035E14Rik	10020.8	-0.552809	0.281365	-1.96474	0.0494449	0.959906	0.681692	12622	13266	11911	8029	9653	5313
Gm26536	49.9623	-0.808278	0.411477	-1.96433	0.0494914	0.960001	0.571063	62	81	59	37	25	43
Agtr1a	11.8256	1.67291	0.853756	1.95947	0.0500575	0.963846	3.18857	5	8	5	30	8	16
Alg2	4390.75	-0.232975	0.118766	-1.96163	0.0498059	0.963846	0.850878	5014	5268	4765	4132	3348	4133
Epo	4.71918	5.75914	2.93752	1.96054	0.0499322	0.963846	54.1595	0	0	0	9	17	0
Ly6a	983.124	0.701482	0.35762	1.96153	0.0498173	0.963846	1.62617	420	1062	885	1322	1060	1124
Mmp8	7.59882	-3.29691	1.68292	-1.95904	0.0501079	0.963846	0.10175	8	28	8	0	0	4
Plin2	360.763	0.579447	0.295615	1.96014	0.0499794	0.963846	1.49428	324	375	222	589	330	346
Rara	680.334	-0.918574	0.468681	-1.95991	0.0500059	0.963846	0.529032	597	1719	523	469	379	506
Rce1	527.745	0.512889	0.261709	1.95977	0.0500225	0.963846	1.42691	460	484	436	881	399	549
Rpl35a-ps3	48.0488	1.11589	0.56951	1.95938	0.0500684	0.963846	2.16728	38	19	39	107	46	42
Slc7a14	6170.83	-0.427788	0.218184	-1.96067	0.0499172	0.963846	0.743401	7687	9165	5669	5439	5081	4542
Lztr1	5632.92	-0.301456	0.153914	-1.9586	0.05016	0.964043	0.811433	7197	6157	6366	5104	4863	4464
Grin2a	6344.45	-0.550836	0.281558	-1.95638	0.0504202	0.966824	0.682625	10478	6454	7019	4491	5676	4380
Map4k3	2873.42	-0.440136	0.224985	-1.95629	0.0504306	0.966824	0.737065	3502	3568	3417	1933	2482	2476
Zfp983	141.011	0.612188	0.31286	1.95675	0.050377	0.966824	1.52858	140	88	125	159	164	163
Gm8369	5.32268	-5.78981	2.96062	-1.9556	0.0505118	0.967575	0.0180756	0	29	5	0	0	0
Eif2b4	919.782	-0.395256	0.202171	-1.95506	0.0505765	0.96801	0.760354	1206	1260	858	905	616	781
A430106G13Rik	2.50813	-4.70462	2.41899	-1.94487	0.0517902	0.968896	0.0383501	3	10	3	0	0	0
AC124739.3	9.34611	-2.20153	1.13417	-1.94109	0.0522476	0.968896	0.217407	16	21	12	5	0	5
Adgrg1	2628.66	0.47383	0.244442	1.93841	0.052573	0.968896	1.38879	2290	2556	2138	4416	2129	2456
Ahr	284.928	-0.512511	0.263949	-1.9417	0.052173	0.968896	0.701001	358	364	340	259	248	165
Angptl2	270.437	-1.2459	0.640895	-1.944	0.0518951	0.968896	0.421644	188	858	170	146	170	139
Arl15	776.653	-0.946986	0.487238	-1.94358	0.0519462	0.968896	0.518715	1964	717	587	768	408	382
B230206L02Rik	78.7284	1.00842	0.517946	1.94696	0.0515392	0.968896	2.01171	67	25	73	129	71	107
Bcl7b	1311.69	0.554423	0.284115	1.9514	0.051009	0.968896	1.46858	1062	1122	1181	1605	917	2012
C030017D09Rik	2.49964	-4.70002	2.4204	-1.94183	0.0521575	0.968896	0.0384728	5	9	2	0	0	0
C230021G24Rik	117.154	-0.664347	0.341536	-1.94517	0.0517543	0.968896	0.630974	168	171	118	90	61	111
Cep76	599.771	1.33125	0.682922	1.94934	0.0512549	0.968896	2.5162	297	448	337	294	322	1825
Cited4	130.162	1.21028	0.623625	1.94073	0.0522915	0.968896	2.31383	104	36	108	283	64	198
Cpb2	2.8295	-4.87826	2.51218	-1.94185	0.0521557	0.968896	0.0340014	12	1	5	0	0	0
Dmpk	366.651	0.689704	0.353782	1.94952	0.0512338	0.968896	1.61295	319	178	388	456	446	391
Dmrt3	27.0591	-1.38898	0.71646	-1.93867	0.0525409	0.968896	0.381834	62	39	24	11	8	24
E2f3	1218.71	-0.390746	0.200774	-1.9462	0.0516302	0.968896	0.762735	1407	1700	1284	1353	803	920
Eny2	2290.96	-0.260896	0.133984	-1.94723	0.0515077	0.968896	0.834569	2781	2814	2335	2255	1669	2094
Evi2	54.5933	1.93326	0.992621	1.94763	0.0514587	0.968896	3.81918	39	13	20	10	55	176
Fhl2	930.126	-0.600471	0.307483	-1.95286	0.0508362	0.968896	0.659538	1322	1494	757	805	751	561
Fosl2	2159.62	-0.85722	0.441615	-1.9411	0.0522459	0.968896	0.552015	1742	4741	2360	1385	1918	1018
Gipc2	67.035	1.93899	0.999087	1.94076	0.0522874	0.968896	3.83436	22	38	28	224	5	101
Gm16589	66.6088	0.722874	0.372582	1.94017	0.0523588	0.968896	1.65047	42	62	55	77	84	75
Gm26676	9.14358	-2.4089	1.23815	-1.94556	0.0517079	0.968896	0.1883	17	23	9	0	3	5
Gm44579	5.33541	4.93242	2.54025	1.94171	0.0521725	0.968896	30.5356	0	1	0	0	4	25
Gnaz	2499.02	-0.309328	0.159491	-1.93947	0.052444	0.968896	0.807017	2918	3147	2710	2483	2111	1822
Grk5	620.534	0.462183	0.236709	1.95254	0.0508743	0.968896	1.37763	460	568	623	895	502	702
Hs3st4	4365.01	-0.510988	0.262555	-1.94621	0.0516293	0.968896	0.701742	7045	4710	4549	3909	3718	2672
Kif1bp	6309.26	-0.267052	0.137203	-1.9464	0.0516061	0.968896	0.831016	8134	7117	6622	5855	5257	5303
Lhcgr	15.9255	1.74805	0.898815	1.94484	0.0517947	0.968896	3.35904	5	6	12	40	24	8
Lhx1os	159.471	4.33663	2.2339	1.94128	0.0522245	0.968896	20.2049	17	0	30	4	33	824
Lrrc4b	2898.23	-0.949107	0.487335	-1.94755	0.0514692	0.968896	0.517953	2393	2143	7398	2342	1600	1792
Ly6h	6530.7	-0.535855	0.275056	-1.94817	0.0513951	0.968896	0.68975	8676	9254	6640	4287	6161	4540
Madd	5798.14	-0.239346	0.123471	-1.93848	0.0525647	0.968896	0.847129	6800	6876	6238	5763	4894	4626
Morc1	5.28273	-5.77913	2.96264	-1.95067	0.0510969	0.968896	0.01821	5	29	0	0	0	0
Mppe1	986.781	0.807261	0.414785	1.94621	0.0516292	0.968896	1.74989	741	628	899	2257	668	853
Olfr1393	18.8148	4.53468	2.32589	1.94965	0.0512176	0.968896	23.1779	0	5	0	111	5	0
Ppip5k2	808.317	0.37307	0.19225	1.94054	0.0523135	0.968896	1.29511	784	652	794	916	721	989
Prl2c3	5.00416	5.84462	2.99692	1.95021	0.0511511	0.968896	57.4653	0	0	0	0	4	24
Prss23	956.062	-0.988692	0.510108	-1.9382	0.0525989	0.968896	0.503935	848	2519	692	888	559	422
Sh2b3	758.569	0.407543	0.208814	1.95171	0.0509731	0.968896	1.32642	778	558	729	880	705	904
Skor1	37.8133	3.09079	1.59449	1.93841	0.052573	0.968896	8.5196	4	9	12	12	0	182
Tfap2b	148.221	2.3932	1.23093	1.94422	0.0518693	0.968896	5.2532	19	12	116	12	84	604
Vwf	801.943	0.654417	0.33605	1.94738	0.0514891	0.968896	1.57398	505	957	519	1326	811	725
Ywhag	45444	-0.306086	0.156991	-1.94971	0.0512109	0.968896	0.808833	51623	58245	49530	38278	38818	38800
Zfp697	821.876	-0.627481	0.32155	-1.95143	0.0510061	0.968896	0.647305	1173	1180	820	488	776	545
Zfp839	455.393	0.386345	0.1977	1.9542	0.0506772	0.968896	1.30708	486	405	363	615	438	441
Zkscan5	437.737	0.335815	0.172153	1.95067	0.0510961	0.968896	1.26209	443	395	389	487	456	455
Colec11	30.1829	-0.981189	0.506511	-1.93715	0.0527269	0.970478	0.506562	34	54	39	18	18	22
Chrm1	3973.49	-0.582244	0.30075	-1.93597	0.0528711	0.970958	0.667924	5811	4375	4921	4125	3212	1860
Sdcbp	9202.71	-0.239464	0.123696	-1.9359	0.0528794	0.970958	0.84706	11548	10163	9900	8761	7657	7802
Wdyhv1	490.926	0.399764	0.206475	1.93614	0.0528503	0.970958	1.31929	486	376	478	541	497	561
Fam43b	1246.49	-0.683315	0.353074	-1.93533	0.0529494	0.971172	0.622733	1211	2505	1173	1233	818	730
Phospho2	825.582	0.301432	0.155769	1.93512	0.0529753	0.971172	1.23237	766	726	849	1021	763	848
S100b	7243.72	0.828276	0.428461	1.93314	0.0532186	0.974856	1.77556	6143	3708	6638	6117	5772	14569
2700046A07Rik	63.0644	1.239	0.641137	1.93251	0.0532964	0.975506	2.36036	25	36	57	38	93	115
Gm42838	46.8389	-1.28815	0.666697	-1.93214	0.053342	0.975567	0.409475	66	90	55	9	33	33
Cntnap5b	520.69	0.662331	0.342945	1.9313	0.0534457	0.975736	1.58264	529	255	491	587	524	717
Dgkk	113.136	1.58496	0.821058	1.93038	0.0535592	0.975736	2.99999	28	20	128	172	62	263
Gm14027	3.8345	3.49273	1.80937	1.93035	0.053563	0.975736	11.2568	2	0	0	7	8	5
Gm20634	205.673	-0.937679	0.485621	-1.93089	0.0534972	0.975736	0.522072	440	247	175	89	118	192
Rn7s2	178.855	0.719071	0.372404	1.93089	0.0534969	0.975736	1.64612	187	91	150	196	230	205
Arl5b	254.78	-1.38301	0.716974	-1.92896	0.0537361	0.976581	0.383417	886	116	177	151	144	109
Foxp1	1512.62	0.870807	0.451379	1.92922	0.053704	0.976581	1.82869	823	1796	786	3313	1311	1203
Snx5	3449.05	0.231323	0.119921	1.92895	0.0537365	0.976581	1.17391	3552	3117	3386	4076	3090	3582
Edem2	749.431	0.315232	0.163537	1.92759	0.053906	0.978119	1.24421	746	702	671	993	618	805
Nectin1	1670.09	-0.389727	0.202165	-1.92777	0.0538839	0.978119	0.763274	2110	2139	1765	1240	1308	1569
Arhgef10l	2418.4	0.436845	0.226716	1.92684	0.0539997	0.97863	1.35364	2341	1917	2251	2477	2165	3330
Cpne7	4025.61	-1.16569	0.605023	-1.92668	0.0540191	0.97863	0.445752	5257	7913	4540	615	3749	2338
Gm28535	6.14119	-3.10406	1.6133	-1.92404	0.0543493	0.983838	0.116302	8	15	12	4	0	0
Adam23	2379.97	0.486065	0.253087	1.92055	0.0547888	0.985042	1.40062	2477	1642	2163	3769	1984	2389
Cpt1b	21.243	2.67085	1.39138	1.91957	0.054912	0.985042	6.36804	0	6	12	13	9	83
Glt8d2	394.971	-0.649521	0.338151	-1.9208	0.0547568	0.985042	0.637492	502	659	374	348	333	199
Gm30684	2.36018	-4.61661	2.40222	-1.92181	0.0546299	0.985042	0.0407627	3	8	4	0	0	0
Kcnn1	617.232	-0.463756	0.241426	-1.9209	0.0547438	0.985042	0.725096	657	840	769	444	536	490
Nrg2	287.9	0.83912	0.436423	1.92272	0.0545148	0.985042	1.78896	261	163	230	389	166	525
Ntmt1	482.778	-0.536959	0.279748	-1.91944	0.0549288	0.985042	0.689222	637	431	737	382	341	406
Olfm1	33139.9	-0.533222	0.277687	-1.92022	0.0548298	0.985042	0.69101	51517	35613	37310	20379	28966	26885
Oxsr1	3673.93	0.508258	0.264602	1.92084	0.0547518	0.985042	1.42233	3896	2202	3503	5327	3332	3895
Slc4a10	10801.5	-0.437512	0.227825	-1.92039	0.054809	0.985042	0.738407	10781	16661	11986	8856	9062	8242
Tuba3a	6.42213	-3.17873	1.65558	-1.92001	0.0548567	0.985042	0.110435	8	21	8	4	0	0
Vhl	2350.34	-0.198515	0.103347	-1.92085	0.0547505	0.985042	0.871447	2709	2624	2628	2307	1877	2114
Gm19744	65.0014	-1.10293	0.574853	-1.91863	0.055031	0.985341	0.465569	65	109	106	25	60	29
Pdp1	5208.99	0.57062	0.297409	1.91863	0.0550306	0.985341	1.48516	3997	3081	6124	7323	4817	5929
Ghsr	30.0718	-2.35943	1.23116	-1.91643	0.055311	0.985894	0.194868	58	85	18	0	18	8
Hspa1a	787.771	-0.895452	0.46723	-1.91651	0.0552999	0.985894	0.537579	656	730	1824	537	623	402
Ifi27l2a	86.884	1.08548	0.566429	1.91637	0.0553186	0.985894	2.12209	28	86	62	74	132	124
Lrrk2	1705.25	0.949157	0.495014	1.91743	0.0551828	0.985894	1.93074	1165	1295	1228	4640	1094	1113
Npat	887.152	-0.285386	0.148871	-1.917	0.0552376	0.985894	0.820522	1120	993	979	937	626	756
Pitpnm3	3038.21	0.47923	0.250068	1.9164	0.0553143	0.985894	1.394	2017	3193	2825	4586	2565	3191
Fdps	1959.11	-0.351467	0.183596	-1.91435	0.0555751	0.989701	0.783786	2322	2746	1912	1713	1581	1635
Gm26891	7.36572	-3.12222	1.63141	-1.91382	0.055643	0.990145	0.114847	16	18	8	0	4	0
Adgra2	484.308	-0.507774	0.265409	-1.91318	0.0557249	0.990837	0.703307	448	731	622	474	291	398
1700112J16Rik	35.6298	0.950472	0.497377	1.91097	0.0560085	0.991765	1.93251	28	23	26	41	32	62
AL590503.1	119.886	0.844803	0.442012	1.91127	0.0559703	0.991765	1.79602	86	57	127	168	165	107
Gm16042	311.157	0.393731	0.20612	1.9102	0.056107	0.991765	1.31379	301	273	279	396	254	375
Hibadh	2319.56	0.29865	0.156211	1.91184	0.0558969	0.991765	1.22999	2159	2087	2340	2724	1971	2696
Ikzf4	350.524	-0.639522	0.334812	-1.91009	0.0561214	0.991765	0.641926	351	569	433	206	301	264
Ncmap	27.7685	1.27244	0.666024	1.9105	0.0560693	0.991765	2.41569	20	24	8	61	29	26
Papln	60.0509	2.11718	1.10786	1.91106	0.0559972	0.991765	4.33846	9	54	9	262	22	24
Tle2	285.208	0.782301	0.409367	1.911	0.0560041	0.991765	1.71987	224	208	232	223	267	533
1700017B05Rik	636.617	-0.388057	0.205271	-1.89046	0.0586962	0.992639	0.764158	768	897	628	531	516	529
2610300M13Rik	6.90945	-3.14408	1.65807	-1.89623	0.0579296	0.992639	0.113119	12	7	20	0	0	4
4732471J01Rik	101.94	-0.584009	0.308244	-1.89463	0.058141	0.992639	0.667108	137	105	145	90	62	84
4930447C04Rik	64.1076	0.99586	0.527893	1.88648	0.05923	0.992639	1.99427	53	20	62	98	70	79
A930016O22Rik	11.4581	2.35988	1.24972	1.88834	0.0589808	0.992639	5.13329	9	3	0	11	17	26
Acsf3	527.976	0.393987	0.206965	1.90364	0.0569566	0.992639	1.31402	512	429	504	564	495	660
Adamts8	204.775	-0.881225	0.467082	-1.88666	0.059206	0.992639	0.542906	204	410	229	82	151	170
Add1	8313.25	0.589671	0.312744	1.88547	0.0593659	0.992639	1.5049	8115	6810	6155	15144	5284	9274
AI115009	102.045	-0.890443	0.472473	-1.88464	0.0594781	0.992639	0.539448	143	203	77	58	59	87
Ak4	951.06	-1.3725	0.723045	-1.89823	0.0576662	0.992639	0.38622	3200	559	634	225	730	496
Akr1b7	4.65256	5.73945	3.03081	1.8937	0.0582646	0.992639	53.4252	0	0	0	0	4	22
Amn	256.142	-0.915353	0.481828	-1.89975	0.0574656	0.992639	0.530214	175	530	355	123	177	200
Arrdc2	777.298	0.830079	0.439099	1.89042	0.0587022	0.992639	1.77778	441	481	839	554	977	1255
B2m	3978.81	0.285544	0.151824	1.88076	0.0600046	0.992639	1.21887	4062	3614	3694	4132	3821	4556
Bag4	3343.52	-0.226588	0.120216	-1.88483	0.0594526	0.992639	0.854654	4046	3980	3419	3189	2651	3018
BC022687	522.075	-0.799352	0.42322	-1.88874	0.0589266	0.992639	0.574607	608	1136	373	497	320	292
Cct5	6521.37	-0.207949	0.11054	-1.88121	0.0599431	0.992639	0.865767	7606	7705	6867	6160	5251	5968
Cd46	215.311	0.508057	0.268561	1.89177	0.0585213	0.992639	1.42213	166	209	188	213	234	272
Cep126	550.163	0.653585	0.345961	1.88919	0.0588669	0.992639	1.57307	479	322	550	959	392	637
Chd5	9614.05	-0.424815	0.225662	-1.88253	0.0597645	0.992639	0.744934	10126	14689	10171	8503	8228	6730
Cidea	274.765	-1.14267	0.605517	-1.8871	0.0591464	0.992639	0.45292	397	595	215	62	236	170
Cmtm7	99.8613	0.603577	0.318228	1.89668	0.0578697	0.992639	1.51948	97	83	72	142	80	129
Col15a1	92.518	0.708011	0.371226	1.90722	0.0564919	0.992639	1.63355	95	61	67	134	115	81
Cplx4	4.62818	5.72961	3.04562	1.88126	0.0599362	0.992639	53.062	0	0	0	0	20	4
D930007J09Rik	454.905	-0.397717	0.211464	-1.88078	0.0600019	0.992639	0.759059	518	657	468	471	324	343
Dsg2	104.679	-1.10619	0.581628	-1.90188	0.0571871	0.992639	0.46452	119	173	160	40	106	36
Ece2	1003.97	0.506823	0.268747	1.88587	0.0593122	0.992639	1.42092	855	844	927	1077	795	1523
Entpd7	362.018	-0.399728	0.209834	-1.90497	0.0567834	0.992639	0.758001	413	484	410	391	228	291
Fat1	2083.55	0.577067	0.302505	1.90763	0.0564394	0.992639	1.49181	2267	1324	1713	2675	1541	3037
Fbxo34	2532.04	-0.363774	0.192091	-1.89375	0.0582576	0.992639	0.777129	3717	2603	2726	2319	2018	2019
Fgf7	52.6488	1.9696	1.03501	1.90298	0.0570433	0.992639	3.9166	30	18	20	9	32	195
Fgfr1	4121.42	-0.652131	0.34648	-1.88216	0.0598141	0.992639	0.63634	3954	8364	3718	2972	3133	3022
Fosb	547.361	-0.985983	0.519052	-1.89958	0.057488	0.992639	0.504882	410	1383	523	501	358	207
Galnt18	1612.68	-0.360072	0.189015	-1.90499	0.0567808	0.992639	0.779126	1742	2048	1952	1405	1426	1198
Gjb3	4.97233	-5.69177	3.0182	-1.88581	0.0593199	0.992639	0.0193467	4	28	0	0	0	0
Gm10702	59.8502	-0.876085	0.461779	-1.89719	0.0578023	0.992639	0.544844	99	65	82	66	26	33
Gm13480	2.10283	4.5934	2.4362	1.88548	0.0593653	0.992639	24.1408	0	0	0	4	4	4
Gm17315	31.2176	1.13857	0.604943	1.88212	0.0598204	0.992639	2.20163	15	28	19	69	23	36
Gm38391	66.1354	-1.00074	0.525152	-1.90561	0.0567005	0.992639	0.499745	82	137	62	61	43	24
Gm8307	2.21172	-4.5225	2.3897	-1.8925	0.0584242	0.992639	0.0435102	4	5	5	0	0	0
Grb10	1372.51	0.43009	0.225967	1.90333	0.0569972	0.992639	1.34732	966	1320	1411	1921	1305	1345
Ipo11	2370.88	-0.238894	0.125607	-1.90191	0.0571831	0.992639	0.847395	2839	2653	2646	2524	1862	1901
Kcnab3	1494.29	0.474538	0.251579	1.88624	0.0592623	0.992639	1.38947	1174	1140	1634	1564	1459	1947
Krt10	443.299	0.805695	0.427901	1.8829	0.0597138	0.992639	1.74799	387	317	320	1010	265	425
Lamp5	1726.97	0.966158	0.510611	1.89216	0.0584698	0.992639	1.95363	1422	838	1437	4510	1421	969
Loxhd1	10.3677	-2.50413	1.31234	-1.90815	0.056372	0.992639	0.176271	6	35	15	5	4	0
Ltb4r1	8.58134	-3.35954	1.76534	-1.90305	0.0570335	0.992639	0.0974268	12	34	4	0	4	0
Map1b	27447.1	-0.263574	0.138287	-1.906	0.0566505	0.992639	0.833021	33078	33389	28587	24888	23587	22869
Mc4r	156.667	-0.804647	0.424175	-1.89697	0.057832	0.992639	0.572502	243	220	170	64	120	135
Mex3c	1782.38	-0.244645	0.128994	-1.89655	0.0578868	0.992639	0.844024	2096	2197	1843	1847	1402	1461
Mindy3	1388.76	-0.563533	0.299378	-1.88234	0.0597894	0.992639	0.676643	2121	1806	1343	819	1012	1343
Mpped1	6891.18	-0.646614	0.34182	-1.89168	0.0585338	0.992639	0.638778	8164	10324	8194	4166	7073	3743
Mrps21	1158.61	0.601542	0.316386	1.90129	0.0572636	0.992639	1.51734	1180	823	917	1285	1691	962
Mybl2	31.2706	1.51556	0.80393	1.88519	0.0594046	0.992639	2.8591	11	13	27	93	29	18
Ndufb10	4283.95	0.421413	0.221026	1.90662	0.0565694	0.992639	1.33924	4274	3346	3983	4724	3585	5820
Nfe2l1	4925.7	1.0419	0.547166	1.90418	0.0568865	0.992639	2.05894	2970	3501	3718	3987	11378	2673
Nit1	1083.63	0.400512	0.212218	1.88726	0.0591248	0.992639	1.31998	867	883	1200	1372	1063	1121
Nol4l	1847.5	-0.418105	0.221687	-1.88601	0.0592935	0.992639	0.748407	2170	2815	1736	1857	1378	1337
Ntn5	121.758	-1.182	0.626531	-1.88658	0.0592165	0.992639	0.44074	103	232	199	27	100	77
Nufip2	1413.11	-0.343342	0.181627	-1.89036	0.0587093	0.992639	0.788214	1543	2032	1444	1362	1037	1195
Paqr5	119.289	0.69024	0.361841	1.90758	0.0564459	0.992639	1.61355	100	65	123	142	136	143
Parvg	470.797	-0.469493	0.2484	-1.89007	0.0587483	0.992639	0.722218	687	572	478	359	412	350
Pde7a	652.096	-0.30996	0.162344	-1.90928	0.0562257	0.992639	0.806664	824	733	732	638	540	496
Pvalb	4976.14	1.83434	0.964377	1.9021	0.0571582	0.992639	3.56608	2356	1544	2975	2167	3100	16752
Rab30	1592.94	0.412022	0.217823	1.89154	0.0585521	0.992639	1.33055	1524	1131	1667	2097	1400	1777
Rae1	1309.31	-0.440919	0.230968	-1.909	0.0562616	0.992639	0.736665	1699	1952	1149	1164	902	1135
Rasgef1b	1289.7	0.953624	0.505214	1.88756	0.0590845	0.992639	1.93673	692	901	1178	3420	769	990
Rimkla	708.769	0.555448	0.291952	1.90253	0.0571018	0.992639	1.46962	530	581	703	680	661	1067
Ripply3	4.36927	5.64785	2.98838	1.88994	0.0587665	0.992639	50.1388	0	0	0	8	16	0
Shcbp1l	37.4322	0.837192	0.441784	1.89503	0.058089	0.992639	1.78657	28	29	28	41	50	45
Slc22a21	81.9913	-0.921345	0.485745	-1.89677	0.0578586	0.992639	0.528016	97	177	68	47	54	60
Slc2a6	760.792	-0.397131	0.209152	-1.89877	0.0575946	0.992639	0.759367	882	1009	852	573	572	729
Slc39a6	1768.03	-0.403778	0.211924	-1.9053	0.0567415	0.992639	0.755876	2462	2224	1716	1355	1425	1555
Slc5a1	46.4617	2.88927	1.53157	1.88648	0.0592301	0.992639	7.40895	11	12	12	0	16	215
Snai2	15.0053	-2.23427	1.18472	-1.8859	0.059308	0.992639	0.212528	20	28	30	0	10	4
Strn	4296.56	0.729832	0.38488	1.89626	0.0579259	0.992639	1.65845	3730	2992	3518	9599	3096	3400
Sulf2	3940.94	-0.462145	0.245563	-1.88198	0.0598387	0.992639	0.725906	4724	6146	3658	3865	3133	2553
Tac4	4.73588	5.76322	3.0317	1.90099	0.0573039	0.992639	54.3128	0	0	0	4	21	0
Tfec	5.68063	-3.29309	1.73701	-1.89584	0.0579818	0.992639	0.102019	13	16	4	0	0	3
Thsd7a	1839.19	0.705283	0.371797	1.89696	0.0578335	0.992639	1.63046	1894	1013	1524	3640	1304	1847
Timp4	2393.31	0.812698	0.431291	1.88434	0.059519	0.992639	1.75649	2259	1014	2213	1976	2398	4271
Trpv1	4.72336	-5.61734	2.96119	-1.89698	0.0578299	0.992639	0.020371	0	22	8	0	0	0
Tssk4	2.20423	-4.51794	2.40064	-1.88197	0.0598399	0.992639	0.0436481	4	6	4	0	0	0
Ubap1l	36.2134	1.6229	0.854585	1.89906	0.0575572	0.992639	3.07994	9	24	23	16	39	98
Vps8	1550.13	-0.220424	0.116056	-1.89929	0.057526	0.992639	0.858313	1869	1808	1617	1552	1241	1331
Zbtb8b	152.786	-0.453434	0.239048	-1.89683	0.0578504	0.992639	0.730303	181	173	205	147	104	122
Zfand2a	2815.06	-0.278511	0.148067	-1.88098	0.0599745	0.992639	0.824442	3152	3665	2976	2968	2180	2208
Zfp652	2693.15	0.271922	0.143311	1.89743	0.0577709	0.992639	1.20742	2748	2582	2411	2927	2410	3131
Zscan2	184.957	0.597834	0.317466	1.88314	0.0596809	0.992639	1.51344	199	169	101	232	188	221
Nrep	6208.76	1.11519	0.59327	1.87973	0.060145	0.993541	2.16623	4058	3201	5122	3384	3930	16818
Tomm34	2631.92	-0.347345	0.184785	-1.87973	0.0601454	0.993541	0.786029	3450	3164	2745	2890	1998	1832
Ablim2	2589.78	0.647594	0.345156	1.87623	0.0606233	0.993902	1.56655	2246	1859	2284	5299	1887	2253
Apba3	440.196	-0.340623	0.181491	-1.87681	0.0605446	0.993902	0.7897	504	583	474	400	312	407
CT030030.1	34.2853	1.42286	0.758797	1.87516	0.060771	0.993902	2.68117	26	13	20	21	32	88
Cul7	1215.16	0.341923	0.182003	1.87866	0.0602904	0.993902	1.26744	1087	1308	1008	1662	1028	1263
Cxcl3	10.7259	-6.80057	3.6263	-1.87535	0.060745	0.993902	0.00897069	0	69	0	0	0	0
Dhrs2	6.1992	3.15907	1.68118	1.87907	0.0602344	0.993902	8.93253	4	0	0	8	15	8
Fam212a	133.311	-0.664364	0.354276	-1.87527	0.060755	0.993902	0.630967	218	156	145	80	111	100
Gm29019	11.4394	-1.43954	0.767493	-1.87564	0.0607042	0.993902	0.368684	18	16	19	9	5	4
Il1rap	2325.43	-0.240656	0.128158	-1.87781	0.060407	0.993902	0.84636	2587	2950	2455	2248	1795	2095
Morc2b	50.1225	1.16412	0.620788	1.87523	0.0607612	0.993902	2.24096	44	17	37	120	44	43
Tert	21.3077	-1.30125	0.693846	-1.87541	0.0607363	0.993902	0.405776	21	40	35	19	11	6
Trnt1	1555.16	-0.359888	0.191891	-1.87548	0.0607273	0.993902	0.779225	1673	1899	1962	1395	1012	1525
Wasf1	7853.57	-0.478187	0.254657	-1.87777	0.0604133	0.993902	0.717879	12622	7275	9114	7358	6269	5239
Yy2	34.4808	1.89276	1.00759	1.8785	0.0603134	0.993902	3.71345	22	24	1	25	58	68
E230020D15Rik	2.66878	-3.7468	2.00046	-1.87297	0.0610731	0.994606	0.0744905	4	8	4	1	0	0
Fgf14	1565.75	0.448949	0.239683	1.87309	0.0610553	0.994606	1.36504	1625	1210	1364	2298	1156	1841
Nhs	250.677	0.524727	0.28015	1.87302	0.0610657	0.994606	1.43866	198	216	237	414	214	240
Plpp2	168.713	0.538833	0.287539	1.87394	0.0609381	0.994606	1.4528	159	123	154	262	138	185
Prrg4	43.9507	-1.05137	0.56094	-1.8743	0.0608884	0.994606	0.482509	55	72	61	41	30	12
Rpap3	891.874	0.341163	0.182109	1.8734	0.0610128	0.994606	1.26678	767	868	858	1230	734	940
AC151828.1	8.52311	-2.98866	1.59653	-1.87198	0.0612099	0.994864	0.125986	19	17	12	0	5	0
Dstn	7571.63	-0.275148	0.146987	-1.87191	0.0612184	0.994864	0.826366	9067	9499	7758	6611	6267	6714
Pcdhga2	3023.62	2.74499	1.46607	1.87234	0.0611593	0.994864	6.70384	375	1736	396	14901	174	1748
Bcl2	789.899	0.417805	0.223398	1.87023	0.0614521	0.995592	1.33589	724	580	834	1064	681	879
Itgb5	2611.76	0.271981	0.145448	1.86995	0.0614902	0.995592	1.20746	2468	2307	2714	3246	2318	2701
Lbx1	22.2626	3.69999	1.97772	1.87084	0.0613675	0.995592	12.9959	0	5	5	0	5	112
Morn5	40.6639	-1.1046	0.590783	-1.86972	0.0615225	0.995592	0.465031	84	40	52	16	32	24
Pnpla2	780.471	0.452014	0.24159	1.871	0.0613454	0.995592	1.36795	588	730	767	770	790	1010
Slc7a8	2238.29	-0.390216	0.208701	-1.86974	0.0615202	0.995592	0.763015	2597	3101	2364	2445	1702	1473
Dcaf12l2	62.3637	-0.877588	0.469864	-1.86775	0.0617972	0.995667	0.544276	102	72	82	30	34	61
Hspa2	2006.27	-0.561721	0.300687	-1.86812	0.0617448	0.995667	0.677494	3393	2047	2160	1384	1814	1375
Impa2	172.342	0.493285	0.264042	1.86821	0.0617331	0.995667	1.40765	170	133	151	226	141	218
Krt25	22.7781	3.18157	1.70339	1.86779	0.0617919	0.995667	9.07297	0	2	12	2	8	106
Sbsn	146.128	1.73166	0.92686	1.8683	0.0617199	0.995667	3.32109	44	113	58	608	63	37
Tgfb2	1244.01	-0.792179	0.424189	-1.86752	0.0618295	0.995667	0.577471	2101	1363	1541	456	1139	921
Zbtb7b	1276.13	0.461372	0.247	1.8679	0.0617763	0.995667	1.37685	1289	936	1176	1217	1346	1639
Gm17597	23.7779	1.27452	0.682657	1.86699	0.0619026	0.996147	2.41918	21	6	17	40	32	25
Gm5084	2.08238	4.58045	2.45393	1.86658	0.0619601	0.996378	23.9251	0	0	0	4	3	5
Sparc	23535.3	0.541343	0.290117	1.86595	0.0620486	0.997104	1.45533	18413	21506	20801	21661	20281	37778
Bin3	369.76	-0.35158	0.18851	-1.86505	0.0621741	0.997557	0.783725	420	508	388	349	286	300
Btbd18	4.47676	5.68384	3.04949	1.86386	0.0623407	0.997557	51.4051	0	0	0	0	4	21
Gm29491	23.5167	-1.33951	0.718648	-1.86392	0.0623323	0.997557	0.395156	38	42	27	5	15	17
Ighv14-3	10.5705	-6.7795	3.63455	-1.86529	0.0621402	0.997557	0.00910261	0	68	0	0	0	0
Oat	4232.17	0.211207	0.113334	1.86359	0.0623798	0.997557	1.15766	4153	3976	4296	5034	3791	4284
Rorc	116.436	1.29017	0.691964	1.8645	0.062251	0.997557	2.44557	86	30	97	80	96	293
Smyd1	170.957	1.27372	0.683188	1.86438	0.062269	0.997557	2.41784	96	28	189	152	224	305
A630023P12Rik	16.4587	-1.45288	0.780534	-1.86139	0.0626891	0.997859	0.365292	31	35	11	8	10	7
Cd59a	513.892	1.06701	0.57362	1.86013	0.0628666	0.997859	2.09509	240	134	663	568	655	751
Gm12184	387.931	0.378946	0.203414	1.86293	0.0624723	0.997859	1.30039	321	388	360	510	320	444
Gm21992	550.042	-0.382826	0.205588	-1.86211	0.0625882	0.997859	0.766934	739	661	577	463	374	536
Gm26733	217.042	-0.509245	0.273867	-1.85946	0.0629616	0.997859	0.70259	255	300	253	151	190	166
Gm3558	38.5318	1.26568	0.679922	1.8615	0.0626731	0.997859	2.4044	9	24	38	42	61	50
Ndnf	499.198	-0.470388	0.252783	-1.86084	0.0627674	0.997859	0.72177	696	522	619	414	447	330
Prkcg	10477.5	-0.581593	0.312701	-1.8599	0.0628995	0.997859	0.668226	16270	11130	12455	5568	8846	9132
Ptprs	14074.3	-0.429481	0.230967	-1.85949	0.0629577	0.997859	0.742529	15700	22178	13482	13350	11299	9833
Rev3l	1506.71	-0.405595	0.217961	-1.86086	0.0627643	0.997859	0.754925	1922	2129	1410	1220	1082	1413
Zcchc24	5394.26	0.328619	0.176673	1.86004	0.0628795	0.997859	1.25581	5642	4252	5254	5964	5099	6177
Zfp358	892.879	0.562691	0.302174	1.86214	0.0625827	0.997859	1.47702	987	857	456	1222	864	996
Zmynd8	2916.79	-0.183396	0.0984716	-1.86242	0.0625437	0.997859	0.880628	3308	3277	3247	2986	2269	2626
0610005C13Rik	11.1598	-0.201257	0.726115	-0.27717	0.78165	0.999836	0.869792	14	15	9	12	9	9
0610009B22Rik	823.719	0.113496	0.173671	0.653511	0.513427	0.999836	1.08185	833	766	905	837	788	824
0610009E02Rik	163.156	-0.104806	0.346257	-0.302682	0.762132	0.999836	0.92993	158	245	135	206	129	123
0610009L18Rik	145.326	0.0179998	0.541935	0.033214	0.973504	0.999836	1.01255	260	71	128	108	152	152
0610009O20Rik	1141.43	0.0944803	0.205395	0.459994	0.645521	0.999836	1.06768	1345	974	1180	1269	879	1262
0610010F05Rik	1781.97	-0.147305	0.137854	-1.06856	0.285268	0.999836	0.902935	1925	2229	1790	1817	1406	1652
0610010K14Rik	447.25	0.227854	0.163961	1.38968	0.164626	0.999836	1.17109	451	450	406	494	392	503
0610012G03Rik	2561.81	0.027797	0.143449	0.193775	0.846352	0.999836	1.01945	2989	2707	2360	2716	2364	2344
0610025J13Rik	2.75213	0.606663	2.86276	0.211915	0.832173	0.999836	1.52273	0	7	0	0	4	5
0610030E20Rik	358.079	0.328163	0.288697	1.1367	0.255663	0.999836	1.25541	422	368	222	474	322	360
0610037L13Rik	1136.12	0.1901	0.157619	1.20607	0.227789	0.999836	1.14084	1204	1176	990	1248	964	1277
0610038B21Rik	42.7231	0.906977	0.841076	1.07835	0.280877	0.999836	1.87511	39	38	18	131	16	26
0610039K10Rik	3.87975	1.6084	1.52507	1.05464	0.291589	0.999836	3.04913	0	2	4	6	3	8
0610040B10Rik	69.9657	-0.0311287	0.435357	-0.0715015	0.942999	0.999836	0.978654	98	66	61	78	39	85
0610040F04Rik	103.992	-0.193249	0.377054	-0.512523	0.608285	0.999836	0.874634	79	147	125	104	96	78
0610040J01Rik	210.5	0.329802	0.396707	0.831349	0.405777	0.999836	1.25684	246	176	171	373	124	202
0610043K17Rik	5.15865	-0.138126	1.55415	-0.0888757	0.929181	0.999836	0.908699	0	9	8	3	3	8
2022-03-01	1162.56	-0.282955	0.261784	-1.08087	0.279755	0.999836	0.821906	1515	1158	1370	904	1176	881
2022-09-01	64.0177	0.332998	0.365482	0.91112	0.362232	0.999836	1.25963	61	68	51	71	51	84
2022-03-10	18.7819	0.320267	0.943038	0.339612	0.734149	0.999836	1.24856	6	29	18	42	13	8
2022-09-10	332.469	-0.17978	0.263327	-0.682724	0.494781	0.999836	0.882838	471	331	320	371	288	241
1010001B22Rik	15.3627	1.28755	1.2665	1.01662	0.309333	0.999836	2.44114	12	0	16	14	15	33
2022-03-11	144.816	0.066914	0.286633	0.233449	0.815413	0.999836	1.04747	124	164	160	189	120	122
2022-09-11	4005.82	0.0260104	0.343925	0.075628	0.939715	0.999836	1.01819	3387	5782	3445	6280	2857	2817
1110002E22Rik	56.6221	-1.03203	0.57941	-1.78118	0.0748826	0.999836	0.48902	94	114	35	30	41	34
1110002J07Rik	11.9029	-0.400349	0.885778	-0.451974	0.651288	0.999836	0.757675	21	8	14	16	10	4
1110002L01Rik	2240.68	-0.054552	0.154865	-0.352254	0.724648	0.999836	0.962893	2245	2352	2627	2218	1855	2243
1110002O04Rik	5.58876	1.14836	1.42429	0.80627	0.420087	0.999836	2.21662	7	0	4	9	9	4
1110003F10Rik	2.22881	-0.360941	3.07383	-0.117424	0.906524	0.999836	0.778656	7	0	1	0	5	0
1110004E09Rik	1240.07	-0.129574	0.177742	-0.729002	0.466	0.999836	0.914101	1379	1376	1352	1393	1101	922
1110004F10Rik	4047.09	-0.079397	0.143568	-0.553026	0.580245	0.999836	0.946453	4785	4735	3693	4288	3284	3780
1110006O24Rik	23.3236	-0.452558	0.879133	-0.514778	0.606708	0.999836	0.730746	45	22	19	20	4	34
1110008F13Rik	1845.41	0.0879631	0.171541	0.512781	0.608105	0.999836	1.06287	1993	1897	1785	1802	1537	2118
1110008L16Rik	235.287	-0.163859	0.238852	-0.68603	0.492694	0.999836	0.892634	296	277	217	247	211	180
1110008P14Rik	3588.3	-0.177284	0.146891	-1.20691	0.227468	0.999836	0.884366	3833	4326	3914	3447	3217	2976
1110012L19Rik	457.559	-0.161677	0.248947	-0.649445	0.516051	0.999836	0.893985	513	541	478	342	432	448
1110015O18Rik	22.2469	1.24214	1.39122	0.892844	0.371941	0.999836	2.36549	8	0	33	48	34	9
1110017D15Rik	73.0943	0.205359	0.605415	0.339204	0.734456	0.999836	1.15297	124	36	56	86	91	46
1110018N20Rik	147.905	-0.0517994	0.543963	-0.0952259	0.924135	0.999836	0.964732	189	120	168	251	125	54
1110019D14Rik	64.8093	0.543605	0.356087	1.52661	0.126859	0.999836	1.45761	62	46	59	75	61	85
1110020A21Rik	27.6718	0.854754	0.842654	1.01436	0.310412	0.999836	1.80845	36	18	9	17	22	62
1110025M09Rik	22.0755	0.86338	0.889045	0.971132	0.331483	0.999836	1.8193	6	13	30	21	14	47
1110032A03Rik	1028.27	0.186963	0.297275	0.628921	0.529401	0.999836	1.13836	1324	723	1002	923	1095	1085
1110032F04Rik	440.355	-0.550692	0.302011	-1.82341	0.0682406	0.999836	0.682693	638	463	557	294	412	300
1110034G24Rik	283.486	0.181768	0.240956	0.754362	0.450632	0.999836	1.13427	295	244	302	304	225	340
1110035H17Rik	121.922	0.131629	0.276378	0.476263	0.633887	0.999836	1.09553	146	126	98	138	103	127
1110038B12Rik	326.813	-0.523991	0.406134	-1.29019	0.196984	0.999836	0.695445	322	640	266	219	235	309
1110038F14Rik	598.193	0.0972782	0.217507	0.447243	0.6547	0.999836	1.06975	660	547	625	805	442	561
1110046J04Rik	120.491	0.0352032	0.41216	0.0854115	0.931934	0.999836	1.0247	89	113	173	163	105	87
1110051M20Rik	4028.08	0.0371909	0.168461	0.220768	0.825273	0.999836	1.02611	3610	4576	4403	4250	3286	4221
1110059E24Rik	1028.77	0.257289	0.211601	1.21592	0.224016	0.999836	1.19523	1125	860	986	1132	831	1269
1110059G10Rik	557.583	0.0784442	0.203043	0.386344	0.699242	0.999836	1.05588	573	518	626	663	412	589
1110065P20Rik	1570.75	-0.280931	0.167995	-1.67226	0.0944731	0.999836	0.82306	2152	1775	1548	1588	1211	1294
1190002N15Rik	1370.7	0.421864	0.464176	0.908846	0.363432	0.999836	1.33966	1636	722	1351	1132	894	2477
1190005I06Rik	293.063	0.35377	0.554182	0.638363	0.523237	0.999836	1.2779	421	81	312	369	272	309
1190007I07Rik	219.504	0.0610377	0.293006	0.208316	0.834982	0.999836	1.04322	224	213	243	258	233	152
1300002E11Rik	233.277	0.0407505	0.33566	0.121404	0.903371	0.999836	1.02865	308	154	266	253	186	244
1300017J02Rik	6.23428	0.269084	2.03085	0.132498	0.89459	0.999836	1.20504	13	0	5	5	0	15
1500002C15Rik	495.56	0.025578	0.205969	0.124184	0.90117	0.999836	1.01789	529	489	537	452	494	476
1500002F19Rik	44.058	0.137359	0.589492	0.233012	0.815752	0.999836	1.09989	33	61	39	24	47	58
1500004A13Rik	2634.32	-0.231978	0.12592	-1.84226	0.0654367	0.999836	0.851466	3059	3297	2678	2669	2006	2319
1500005C15Rik	2.73945	-0.469954	2.14638	-0.218952	0.826687	0.999836	0.721987	4	0	6	4	0	3
1500009C09Rik	4354.62	0.243221	0.351968	0.69103	0.489547	0.999836	1.18363	5312	2427	4872	3790	4214	5410
1500009L16Rik	559.661	-0.129586	0.188171	-0.688663	0.491035	0.999836	0.914094	644	684	529	561	511	460
1500011B03Rik	3534.43	0.135315	0.149497	0.905136	0.365393	0.999836	1.09833	3360	3571	3735	3584	3417	3577
1500011K16Rik	1678.69	-0.0134496	0.188249	-0.0714458	0.943043	0.999836	0.990721	1881	1611	1849	1497	1550	1714
1500012K07Rik	32.0335	0.0374171	0.601315	0.0622256	0.950383	0.999836	1.02627	29	39	32	17	40	33
1500015A07Rik	160.686	-0.164657	0.384155	-0.428622	0.668198	0.999836	0.89214	134	263	143	174	101	166
1500015L24Rik	17.9774	1.09132	1.27161	0.858214	0.390774	0.999836	2.13068	25	12	0	23	13	35
1500015O10Rik	575.89	-0.585364	1.34138	-0.436389	0.662555	0.999836	0.666481	1044	44	1086	124	884	215
1500026H17Rik	105.79	-0.0729672	0.550564	-0.132532	0.894564	0.999836	0.950681	160	52	131	73	82	138
1500035N22Rik	18.2775	1.07638	0.749356	1.43641	0.150887	0.999836	2.10874	9	8	20	38	19	16
1520401A03Rik	1.85622	-0.993072	2.96359	-0.335091	0.737557	0.999836	0.502407	4	4	0	4	0	0
1600002H07Rik	226.399	0.123182	0.244188	0.504454	0.613942	0.999836	1.08913	228	243	216	202	217	253
1600002K03Rik	115.576	0.180327	0.293364	0.614686	0.538762	0.999836	1.13314	110	135	99	138	118	97
1600010M07Rik	8.54734	-0.574859	1.49371	-0.384854	0.700346	0.999836	0.671352	10	5	17	0	14	4
1600012H06Rik	666.264	-0.0119097	0.184747	-0.0644652	0.9486	0.999836	0.991779	719	804	602	746	604	561
1600014C10Rik	1256.42	0.018841	0.151567	0.124308	0.901071	0.999836	1.01315	1239	1375	1340	1242	1079	1307
1600014C23Rik	8.85947	-0.15722	1.56309	-0.100583	0.919882	0.999836	0.896751	5	25	0	5	13	5
1600017P15Rik	5.0967	2.79745	1.67816	1.66697	0.0955203	0.999836	6.95209	1	0	3	2	5	18
1600020E01Rik	229.21	0.237166	0.27667	0.857214	0.391327	0.999836	1.17867	246	234	188	201	242	260
1600023N17Rik	19.4144	0.222235	0.725391	0.306366	0.759326	0.999836	1.16654	21	20	16	20	8	33
1600029O15Rik	68.6108	-0.22262	0.75718	-0.294013	0.768748	0.999836	0.857007	107	72	56	19	110	41
1700001C02Rik	20.6474	0.208017	1.36315	0.1526	0.878713	0.999836	1.1551	23	0	37	41	9	17
1700001G11Rik	97.7602	-0.568074	0.373687	-1.52019	0.128464	0.999836	0.674517	148	139	85	82	54	92
1700001G17Rik	15.4571	0.730636	0.736944	0.991441	0.32147	0.999836	1.65937	20	9	8	20	21	14
1700001K19Rik	29.1112	0.166476	0.581746	0.286166	0.774751	0.999836	1.12231	19	39	29	44	26	20
1700001L05Rik	44.5985	-0.400634	0.571441	-0.701093	0.483245	0.999836	0.757525	80	34	47	32	48	28
1700001L19Rik	432.338	-0.241936	0.37439	-0.646214	0.518141	0.999836	0.84561	481	464	537	282	523	297
1700001O22Rik	196.522	0.174618	0.400613	0.435876	0.662927	0.999836	1.12867	207	171	207	343	151	124
1700001P01Rik	3.25804	-0.257509	2.1636	-0.119019	0.90526	0.999836	0.836531	0	3	8	0	4	4
1700003E16Rik	941.205	-0.11382	0.261907	-0.434581	0.663867	0.999836	0.924138	1097	812	1184	963	936	685
1700003F12Rik	20.6879	0.914655	1.11261	0.822077	0.411033	0.999836	1.88512	9	12	24	4	12	60
1700003M07Rik	177.525	0.396425	0.437934	0.905215	0.365352	0.999836	1.31624	224	81	180	196	203	176
1700007F19Rik	12.0176	-0.217025	1.06797	-0.203212	0.838969	0.999836	0.860338	25	3	13	15	13	4
1700007G11Rik	31.9398	-0.0633056	0.542567	-0.116678	0.907115	0.999836	0.957069	44	33	27	41	16	35
1700007J10Rik	56.2552	0.518117	0.40227	1.28798	0.197752	0.999836	1.43208	42	61	44	89	47	58
1700007K13Rik	132.083	-0.47394	0.440303	-1.0764	0.28175	0.999836	0.719996	135	115	233	82	112	118
1700007P06Rik	7.98398	0.378776	0.961165	0.394081	0.693522	0.999836	1.30024	6	11	5	5	12	8
1700008B11Rik	2.64637	-1.26625	2.83795	-0.446187	0.655462	0.999836	0.415738	8	4	0	0	4	0
1700008J07Rik	158.06	0.273369	0.310117	0.881504	0.378045	0.999836	1.20863	179	159	117	146	152	195
1700008O03Rik	115.024	-0.293225	0.315015	-0.930829	0.351942	0.999836	0.816076	127	116	157	93	103	98
1700009J07Rik	2.26503	3.63712	3.8333	0.948821	0.342712	0.999836	12.4417	0	1	0	0	0	12
1700010B13Rik	3.35171	-0.0459555	2.79954	-0.0164154	0.986903	0.999836	0.968648	11	0	0	5	0	5
1700010I14Rik	41.6682	0.299034	0.693894	0.430951	0.666504	0.999836	1.23032	32	38	48	67	53	13
1700010K23Rik	68.6778	0.339471	0.392801	0.864232	0.38746	0.999836	1.26529	79	43	70	88	62	72
1700010K24Rik	2.63653	-1.84514	2.07149	-0.890733	0.373073	0.999836	0.278328	6	3	4	0	3	0
1700011D18Rik	2.41475	-0.0939198	1.90163	-0.0493891	0.960609	0.999836	0.936974	1	6	1	3	0	4
1700011I03Rik	6.09237	1.94162	2.095	0.926788	0.354036	0.999836	3.84137	0	6	2	4	0	24
1700012B09Rik	41.9867	-0.484182	0.681718	-0.710238	0.477556	0.999836	0.714902	79	20	56	40	40	20
1700012C08Rik	2.2215	3.60338	2.12128	1.69869	0.0893782	0.999836	12.1542	0	0	1	6	4	2
1700012D14Rik	49.8631	0.293236	0.585033	0.50123	0.616209	0.999836	1.22539	77	34	32	82	29	52
1700013F07Rik	41.5359	0.791871	0.704596	1.12386	0.261071	0.999836	1.73132	46	30	21	88	50	17
1700014D04Rik	10.1291	0.0149145	0.931616	0.0160093	0.987227	0.999836	1.01039	7	17	8	12	13	4
1700016B15Rik	19.0421	0.0831247	0.922318	0.0901258	0.928187	0.999836	1.05931	19	10	29	6	31	16
1700016D08Rik	17.2541	-0.104531	0.750687	-0.139246	0.889255	0.999836	0.930108	28	15	14	27	14	8
1700016G14Rik	2.28475	-0.416896	3.80806	-0.109477	0.912824	0.999836	0.749035	0	0	8	0	5	0
1700016K19Rik	80.7631	-0.510199	0.420435	-1.2135	0.224938	0.999836	0.702126	126	88	87	49	78	60
1700016P03Rik	197.006	-0.343083	0.42132	-0.814305	0.41547	0.999836	0.788355	209	333	160	270	109	136
1700017M07Rik	5.81291	0.10564	1.48269	0.0712489	0.9432	0.999836	1.07597	9	9	0	6	8	3
1700018A04Rik	6.48209	-0.775108	1.54827	-0.500629	0.616632	0.999836	0.584345	0	19	7	7	4	3
1700018A14Rik	2.23474	-0.919792	3.81709	-0.240967	0.809581	0.999836	0.528585	0	0	9	5	0	0
1700018G05Rik	1.69463	0.239127	3.10637	0.0769794	0.93864	0.999836	1.18028	5	0	0	0	2	3
1700018L02Rik	303.376	0.0908521	0.233422	0.389218	0.697115	0.999836	1.065	346	301	285	272	281	339
1700018M17Rik	12.0911	-0.120873	0.753979	-0.160313	0.872634	0.999836	0.919631	10	20	10	11	12	10
1700019A02Rik	2.16003	-0.5426	2.95339	-0.183721	0.854232	0.999836	0.686533	0	3	5	0	0	5
1700019D03Rik	554.588	-0.180508	0.292197	-0.617762	0.536732	0.999836	0.882392	603	535	724	397	465	613
1700019G24Rik	2.79931	-1.37113	3.79409	-0.361384	0.717812	0.999836	0.38659	13	0	0	0	4	0
1700019N19Rik	7.64665	-3.17662	1.74176	-1.8238	0.0681823	0.999836	0.110597	16	24	4	0	4	0
1700020D05Rik	5.25862	2.21453	2.53656	0.873047	0.382637	0.999836	4.64132	0	6	0	19	0	8
1700020G03Rik	3.18177	0.265955	1.92275	0.13832	0.889987	0.999836	1.20243	1	3	5	0	8	1
1700020I14Rik	22099.1	-0.0176341	0.235809	-0.0747812	0.940389	0.999836	0.987851	23941	21461	24987	17077	20815	24307
1700020L24Rik	39.2931	0.34169	0.732	0.466789	0.640651	0.999836	1.26724	45	11	53	34	54	35
1700020N18Rik	1.63288	-0.404445	3.84013	-0.10532	0.916122	0.999836	0.755527	6	0	0	0	0	4
1700021F05Rik	860.655	-0.145693	0.157559	-0.924684	0.35513	0.999836	0.903945	1053	951	865	799	727	815
1700021J08Rik	33.4584	-0.123412	0.507357	-0.243244	0.807816	0.999836	0.918014	25	37	48	35	30	27
1700021N21Rik	9.75182	-0.442186	1.46868	-0.301076	0.763356	0.999836	0.736019	0	12	23	4	9	10
1700022I11Rik	868.04	0.0213533	0.195923	0.108988	0.913212	0.999836	1.01491	885	1096	757	1034	706	795
1700022N22Rik	9.69216	-0.775453	1.33234	-0.582023	0.560551	0.999836	0.584205	14	18	7	8	12	0
1700023F06Rik	65.2808	1.09259	0.713037	1.5323	0.125448	0.999836	2.13256	44	19	68	69	38	150
1700023H06Rik	1.73453	-1.43601	2.98144	-0.48165	0.630055	0.999836	0.369588	0	4	4	3	0	0
1700024G13Rik	11.1544	-0.663122	0.96076	-0.690205	0.490065	0.999836	0.63151	16	5	22	12	9	4
1700025F24Rik	6.62045	-0.292857	1.48502	-0.197208	0.843665	0.999836	0.816284	13	0	10	7	7	3
1700025G04Rik	4441.76	-0.319026	0.179802	-1.77432	0.0760108	0.999836	0.801611	5312	5574	4761	3477	3616	4167
1700026J14Rik	9.49729	-0.260859	1.46384	-0.178202	0.858564	0.999836	0.834591	25	0	8	8	5	12
1700027A07Rik	8.81278	-0.18828	1.02216	-0.184198	0.853858	0.999836	0.877651	7	16	7	17	4	4
1700027H10Rik	62.1764	0.311922	0.61492	0.507257	0.611975	0.999836	1.24136	54	40	81	129	42	36
1700028E10Rik	29.7849	-0.22184	0.525091	-0.422479	0.672675	0.999836	0.857471	49	27	26	28	24	27
1700028J19Rik	28.978	-0.81514	1.54311	-0.528243	0.597331	0.999836	0.568354	18	101	0	47	5	13
1700028K03Rik	19.8304	0.174839	1.44944	0.120626	0.903988	0.999836	1.12884	25	35	0	14	5	42
1700028P14Rik	44.8268	0.222427	0.478988	0.464368	0.642384	0.999836	1.16669	45	43	43	50	58	29
1700029I15Rik	47.3068	0.61102	0.547491	1.11604	0.264406	0.999836	1.52734	37	51	31	43	35	86
1700029J07Rik	57.9495	-0.0938524	0.495902	-0.189256	0.849892	0.999836	0.937017	83	52	55	69	62	30
1700030C10Rik	13.5113	1.06373	1.97606	0.538307	0.590365	0.999836	2.09033	0	25	3	32	0	24
1700030C12Rik	15.5242	0.053588	1.66313	0.0322213	0.974296	0.999836	1.03784	44	4	1	1	36	4
1700030C14Rik	23.4012	0.293557	1.37775	0.21307	0.831272	0.999836	1.22566	12	40	15	57	21	0
1700030J22Rik	254.548	-0.0429857	0.298544	-0.143984	0.885513	0.999836	0.970644	241	325	254	358	179	200
1700030K09Rik	456.771	-0.00307736	0.183385	-0.0167809	0.986611	0.999836	0.997869	487	532	433	555	354	417
1700034H15Rik	249.312	0.153883	0.308723	0.498451	0.618166	0.999836	1.11256	216	297	236	380	183	210
1700034P13Rik	479.094	-0.210806	0.182532	-1.1549	0.248131	0.999836	0.864054	581	582	469	443	418	410
1700037C18Rik	555.094	-0.00231639	0.214815	-0.0107832	0.991396	0.999836	0.998396	615	579	568	727	461	427
1700037F24Rik	1.77376	-2.22749	3.90688	-0.570144	0.56858	0.999836	0.21353	0	0	9	2	0	0
1700037H04Rik	1617.42	0.451851	0.452596	0.998355	0.318107	0.999836	1.36779	1336	1909	1101	3538	988	1119
1700040D17Rik	56.7656	0.472344	0.748539	0.631021	0.528027	0.999836	1.38736	47	62	42	19	44	122
1700040L02Rik	64.669	0.0660879	0.636126	0.103891	0.917256	0.999836	1.04687	102	22	76	78	42	73
1700040L08Rik	2.61223	4.91083	3.92454	1.25131	0.21082	0.999836	30.082	0	0	0	17	0	0
1700041G16Rik	8.53705	-0.262339	1.14732	-0.228655	0.819137	0.999836	0.833735	4	5	20	4	5	13
1700047I17Rik2	1502.47	0.0941768	0.141223	0.666865	0.504859	0.999836	1.06746	1695	1484	1433	1820	1250	1426
1700047K16Rik	12.5856	-0.799001	0.913029	-0.87511	0.381514	0.999836	0.574747	17	20	14	20	4	4
1700047M11Rik	297.745	0.400671	0.719679	0.556736	0.577708	0.999836	1.32012	418	41	351	283	252	435
1700048F04Rik	3.71931	-1.91994	2.66366	-0.720793	0.471037	0.999836	0.264265	5	14	0	5	0	0
1700048M11Rik	4.25042	-2.69156	1.86486	-1.44331	0.148934	0.999836	0.154796	7	4	12	0	3	0
1700048O20Rik	233.501	0.44995	0.328132	1.37125	0.170297	0.999836	1.36599	178	292	158	345	199	243
1700049J03Rik	1.69027	4.28465	3.93417	1.08909	0.276116	0.999836	19.4898	0	0	0	11	0	0
1700051A21Rik	5.32554	-0.362773	1.46233	-0.248079	0.804073	0.999836	0.777668	4	8	7	10	4	0
1700051O22Rik	5.51818	0.431117	1.10781	0.389162	0.697156	0.999836	1.34828	3	8	4	11	3	5
1700055D18Rik	15.1688	-1.29449	1.07789	-1.20095	0.229769	0.999836	0.407679	12	9	46	5	15	4
1700056E22Rik	6.92202	2.37383	1.95114	1.21664	0.223741	0.999836	5.18317	2	0	5	24	0	12
1700056N10Rik	43.567	-0.145524	0.477728	-0.304618	0.760657	0.999836	0.904051	50	49	46	46	48	24
1700058P15Rik	2.08953	1.23226	2.94349	0.418641	0.675479	0.999836	2.34935	0	4	0	0	3	5
1700060J05Rik	6.74357	0.234858	1.48186	0.158489	0.874072	0.999836	1.17679	13	7	0	13	3	6
1700061G19Rik	12.7586	1.02788	1.31452	0.781947	0.434245	0.999836	2.03903	13	14	0	8	15	25
1700063D05Rik	50.0409	1.06724	0.762896	1.39893	0.161833	0.999836	2.09542	64	15	24	40	41	112
1700063O14Rik	3.32294	-1.28263	2.1584	-0.594252	0.552343	0.999836	0.411045	10	3	2	0	5	0
1700064M15Rik	6.45982	0.491415	1.43319	0.342881	0.731688	0.999836	1.40582	0	11	6	8	4	10
1700065D16Rik	9.86712	0.311808	1.43127	0.217855	0.827542	0.999836	1.24126	0	21	7	12	5	15
1700065J18Rik	5.37005	-0.662756	1.04945	-0.631528	0.527696	0.999836	0.63167	10	7	4	5	4	3
1700066B19Rik	2.05139	1.10686	2.94293	0.376108	0.706837	0.999836	2.15376	0	0	4	4	4	0
1700066M21Rik	1193.07	-0.174746	0.169302	-1.03215	0.302002	0.999836	0.885924	1416	1267	1327	1077	919	1221
1700067K01Rik	39.1075	0.179651	0.551071	0.326003	0.744422	0.999836	1.13261	60	32	25	47	26	48
1700069B07Rik	155.677	0.298202	0.351699	0.847891	0.396499	0.999836	1.22961	169	179	97	173	122	201
1700071M16Rik	26.9786	0.0656408	0.910143	0.0721214	0.942505	0.999836	1.04655	30	14	39	9	14	55
1700073E17Rik	3.10395	-5.01214	3.19788	-1.56733	0.117037	0.999836	0.0309881	10	10	0	0	0	0
1700080G11Rik	6.82252	-0.551466	2.2497	-0.245129	0.806356	0.999836	0.682326	0	25	1	4	11	0
1700084C06Rik	61.7401	-0.229708	0.531271	-0.432375	0.665469	0.999836	0.852807	73	77	62	101	26	44
1700084E18Rik	37.4931	-0.5003	0.657786	-0.760582	0.446907	0.999836	0.70696	29	82	29	41	30	19
1700086L19Rik	489.708	0.165985	0.438293	0.378708	0.704905	0.999836	1.12193	578	455	433	921	374	250
1700086O06Rik	145.41	-0.155817	0.343944	-0.453032	0.650526	0.999836	0.897624	189	120	176	121	108	165
1700086P04Rik	5.54306	-0.377595	1.08568	-0.347796	0.727994	0.999836	0.76972	12	4	4	6	4	4
1700088E04Rik	957.705	0.0420576	0.275606	0.152601	0.878713	0.999836	1.02958	1207	738	1044	861	792	1127
1700092K14Rik	1.84929	1.57277	3.85239	0.408258	0.683084	0.999836	2.97475	0	3	0	9	0	0
1700092M07Rik	2.22483	-0.35144	3.80959	-0.0922513	0.926498	0.999836	0.783801	0	8	0	0	5	0
1700093J21Rik	1.89746	-1.60865	2.92784	-0.54943	0.58271	0.999836	0.327906	0	4	5	3	0	0
1700093K21Rik	2.71102	1.31362	3.80277	0.345439	0.729765	0.999836	2.48565	0	5	0	0	0	11
1700094J05Rik	22.4572	0.206381	0.655042	0.315064	0.752713	0.999836	1.15379	23	18	25	35	24	11
1700095J03Rik	18.2651	-0.299715	0.578149	-0.518404	0.604176	0.999836	0.812413	26	20	18	16	14	17
1700096J18Rik	2.16339	-0.071799	2.96801	-0.0241909	0.9807	0.999836	0.951451	4	0	3	0	0	6
1700096K18Rik	120.097	-0.325114	0.312977	-1.03878	0.298908	0.999836	0.798236	151	135	138	143	67	103
1700097M23Rik	1.86994	2.32711	3.07494	0.756797	0.449171	0.999836	5.01799	2	0	0	1	0	8
1700099I09Rik	1.75798	4.33584	3.93322	1.10236	0.270303	0.999836	20.1938	0	0	0	0	0	10
1700101I11Rik	3383.43	-0.00760949	0.146971	-0.0517753	0.958708	0.999836	0.994739	4111	3295	3357	3771	2936	3024
1700101I19Rik	4.20146	-0.821238	2.22277	-0.369466	0.71178	0.999836	0.565956	12	0	5	1	7	0
1700102P08Rik	12.9901	0.276256	1.00795	0.274077	0.784026	0.999836	1.21105	14	5	18	9	5	27
1700105P06Rik	148.746	-0.353116	0.24621	-1.43421	0.151513	0.999836	0.782891	196	187	147	131	114	130
1700108F19Rik	2.27319	4.70324	3.49151	1.34705	0.177964	0.999836	26.0506	0	0	0	0	8	4
1700109H08Rik	47.0086	-0.0715098	0.468893	-0.152508	0.878787	0.999836	0.951642	59	56	38	33	50	46
1700109K24Rik	7.01915	0.710698	1.50544	0.472087	0.636865	0.999836	1.6366	3	10	4	18	0	9
1700110C19Rik	6.92382	0.512667	0.948341	0.540593	0.588788	0.999836	1.42668	5	6	7	5	7	11
1700110K17Rik	18.0918	-0.339468	1.23465	-0.27495	0.783355	0.999836	0.790333	20	20	24	21	0	27
1700112D23Rik	11.3498	0.391793	0.795467	0.492532	0.622343	0.999836	1.31202	13	5	13	14	12	11
1700113A16Rik	582.368	-0.224413	0.198847	-1.12857	0.259079	0.999836	0.855943	618	769	605	667	415	481
1700120B22Rik	44.5918	-0.446018	0.373901	-1.19287	0.232918	0.999836	0.734066	52	56	55	41	30	38
1700120C14Rik	44.0395	-0.122609	0.476582	-0.257268	0.796972	0.999836	0.918525	41	63	42	56	24	44
1700120K04Rik	4.32837	-0.468753	1.22323	-0.383208	0.701566	0.999836	0.722589	6	4	6	7	1	3
1700123L14Rik	4.19721	0.759226	2.06417	0.367813	0.713013	0.999836	1.69258	5	5	0	0	9	5
1700123M08Rik	50.3431	0.676557	0.529514	1.27769	0.201357	0.999836	1.59832	61	26	36	47	53	76
1700124L16Rik	17.8148	0.54251	0.704247	0.770341	0.441098	0.999836	1.4565	9	21	16	26	11	25
1700125G02Rik	2.7897	-2.30341	2.71024	-0.849892	0.395385	0.999836	0.202583	6	9	0	3	0	0
1700125H20Rik	2.01189	-0.684238	3.82229	-0.179013	0.857928	0.999836	0.622334	0	8	0	5	0	0
1700126G02Rik	153.821	0.173241	0.2658	0.65177	0.51455	0.999836	1.12759	131	164	163	204	130	140
1810008B01Rik	2.97453	-1.50103	2.765	-0.542869	0.58722	0.999836	0.3533	0	10	4	5	0	0
1810009A15Rik	429.16	-0.0394959	0.175564	-0.224966	0.822005	0.999836	0.972995	506	486	390	454	354	412
1810010H24Rik	112.675	0.0628152	0.46215	0.13592	0.891885	0.999836	1.0445	165	81	104	92	78	160
1810010K12Rik	17.6954	0.407176	1.92144	0.211912	0.832176	0.999836	1.32609	27	0	21	0	12	44
1810011H11Rik	26.8765	0.612697	0.646767	0.947322	0.343475	0.999836	1.52912	15	24	28	34	41	17
1810011O10Rik	112.758	0.262043	0.410765	0.637937	0.523515	0.999836	1.19918	72	103	148	114	95	144
1810012K08Rik	366.252	0.196431	0.215163	0.912942	0.361273	0.999836	1.14586	376	381	327	509	293	340
1810013D15Rik	5.15735	-0.276164	2.01673	-0.136937	0.891081	0.999836	0.825784	13	0	5	6	0	8
1810013L24Rik	2173.29	-0.0630612	0.135406	-0.465718	0.641417	0.999836	0.957231	2403	2451	2192	2551	1734	1880
1810014B01Rik	561.991	0.127117	0.180436	0.704496	0.481124	0.999836	1.09211	582	499	619	614	526	545
1810019D21Rik	1.68082	-0.473559	3.83798	-0.123387	0.9018	0.999836	0.720186	0	0	6	0	0	4
1810020O05Rik	12.8452	2.86296	1.90903	1.49969	0.133695	0.999836	7.27504	5	5	0	62	9	0
1810021B22Rik	72.1026	0.144012	0.399972	0.360054	0.718806	0.999836	1.10497	64	59	93	78	79	59
1810022K09Rik	892.852	0.0835887	0.133373	0.626727	0.530838	0.999836	1.05965	916	905	926	1015	815	816
1810024B03Rik	36.7901	0.227405	0.735672	0.309112	0.757237	0.999836	1.17073	29	12	65	39	41	33
1810026B05Rik	454.126	0.196206	0.18455	1.06316	0.287709	0.999836	1.14568	480	446	417	495	375	528
1810030O07Rik	782.759	-0.132947	0.175251	-0.758609	0.448087	0.999836	0.911967	916	862	820	927	548	701
1810032O08Rik	103.471	-0.502213	0.603523	-0.832135	0.405333	0.999836	0.706023	123	211	54	84	44	121
1810041H14Rik	10.172	0.0367802	1.40419	0.0261931	0.979103	0.999836	1.02582	24	0	8	13	8	9
1810041L15Rik	3305.52	-0.42959	0.326181	-1.31703	0.187829	0.999836	0.742473	3690	4067	4253	1720	2786	3399
1810043G02Rik	1027.98	-0.18686	0.215911	-0.865452	0.386791	0.999836	0.878516	1187	1273	1015	1106	947	711
1810044D09Rik	33.5666	0.251967	0.684056	0.368343	0.712617	0.999836	1.19083	50	36	12	26	36	41
1810049J17Rik	746.893	-0.144844	0.170881	-0.847632	0.396643	0.999836	0.904477	797	897	794	870	538	656
1810055G02Rik	500.023	-0.232999	0.267519	-0.870966	0.383773	0.999836	0.850864	468	762	486	534	411	382
1810058I24Rik	612.443	0.102268	0.203362	0.502887	0.615043	0.999836	1.07346	592	667	614	819	518	509
1810059H22Rik	37.4527	-0.28888	0.474976	-0.608198	0.543056	0.999836	0.818538	46	55	30	30	33	33
1810062G17Rik	1.88618	-1.02526	2.96032	-0.346334	0.729092	0.999836	0.491322	4	0	4	4	0	0
1810062O18Rik	145.194	0.0521467	0.342247	0.152366	0.878898	0.999836	1.03681	175	102	174	184	115	131
2022-03-02	2330.74	0.224641	0.250016	0.898505	0.368917	0.999836	1.16849	2427	1731	2637	2251	2129	2800
2022-09-02	526.214	-0.405451	0.302707	-1.33942	0.180435	0.999836	0.755	764	507	630	416	310	578
2010001A14Rik	207.666	0.600522	0.599269	1.00209	0.316299	0.999836	1.51627	245	55	221	167	214	327
2010001K21Rik	35.2184	0.685196	0.809178	0.84678	0.397118	0.999836	1.60792	38	5	42	48	39	38
2010007H06Rik	19.8491	0.815177	0.926017	0.880304	0.378695	0.999836	1.75951	33	5	8	28	13	33
2010008C14Rik	2.53165	0.0407734	2.36659	0.0172287	0.986254	0.999836	1.02867	1	7	0	2	5	0
2010015M23Rik	43.6904	-0.0176109	0.482153	-0.0365255	0.970863	0.999836	0.987867	40	46	53	38	28	59
2010016I18Rik	2.73137	1.76077	3.77754	0.466116	0.641133	0.999836	3.38879	0	4	0	0	0	12
2010103J01Rik	1.91423	-2.34214	2.92627	-0.800384	0.423488	0.999836	0.197218	0	3	7	2	0	0
2010107E04Rik	3433.36	0.0565866	0.195563	0.289353	0.772311	0.999836	1.04	3921	3115	3628	3122	3355	3483
2010107G23Rik	854.24	0.296509	0.408743	0.725416	0.468197	0.999836	1.22817	1045	895	505	571	839	1243
2010109A12Rik	3.27561	0.710181	2.79455	0.254131	0.799395	0.999836	1.63601	8	0	0	0	5	6
2010109I03Rik	2.53455	4.86192	3.37772	1.43941	0.150035	0.999836	29.0793	0	0	0	5	9	0
2010111I01Rik	612.821	-0.224071	0.213485	-1.04959	0.293907	0.999836	0.856146	720	805	574	663	404	577
2010204K13Rik	596.238	-0.376502	0.255602	-1.473	0.140751	0.999836	0.770303	837	631	669	617	512	365
2010300C02Rik	10864.8	-0.359892	0.352321	-1.02149	0.307024	0.999836	0.779223	18368	9126	11304	14051	7676	6216
2010315B03Rik	415.733	0.063133	0.275449	0.229201	0.818713	0.999836	1.04473	458	317	510	434	325	466
2010320M18Rik	294.826	0.213645	0.275998	0.774081	0.438883	0.999836	1.15961	315	289	262	247	328	319
2010320O07Rik	8.27559	-1.43781	1.30693	-1.10014	0.271271	0.999836	0.369127	8	14	16	0	7	5
2200002D01Rik	203.128	0.15871	0.305985	0.518683	0.603982	0.999836	1.11629	156	230	221	181	211	216
2210008F06Rik	122.03	-0.248788	0.402717	-0.617772	0.536726	0.999836	0.841603	151	168	103	165	93	69
2210011C24Rik	60.9785	0.631885	0.574566	1.09976	0.271437	0.999836	1.54959	85	23	44	88	68	58
2210016F16Rik	614.405	-0.258366	0.18273	-1.41392	0.157385	0.999836	0.836034	814	714	598	559	501	544
2210016L21Rik	4170.29	0.0330681	0.0984523	0.335879	0.736962	0.999836	1.02319	4403	4413	4253	4412	3583	4141
2210406H18Rik	2.89391	-1.06667	2.99592	-0.356041	0.72181	0.999836	0.477419	0	0	12	1	4	0
2210406O10Rik	111.965	-0.202895	0.275686	-0.735965	0.461752	0.999836	0.868805	131	130	119	99	83	117
2210408F21Rik	224.421	0.0917786	0.267008	0.343729	0.73105	0.999836	1.06568	236	233	220	277	228	162
2210408I21Rik	429.418	-0.201283	0.277214	-0.726094	0.467781	0.999836	0.869776	443	530	482	367	456	307
2210411M09Rik	4.09285	0.949222	2.76297	0.343551	0.731184	0.999836	1.93083	9	0	0	0	3	12
2210412B16Rik	5.05836	1.60463	1.2177	1.31775	0.187586	0.999836	3.04117	5	2	1	10	8	4
2210418O10Rik	258.209	-0.20045	0.270121	-0.742074	0.458043	0.999836	0.870279	292	252	329	208	205	273
2300009A05Rik	357.78	0.226177	0.259658	0.871056	0.383724	0.999836	1.16973	409	324	314	378	273	462
2310001H17Rik	12.5719	-0.908335	1.29631	-0.700708	0.483485	0.999836	0.532799	13	24	15	0	8	16
2310001K24Rik	31.543	-1.54702	0.949523	-1.62926	0.103259	0.999836	0.342217	15	112	23	8	16	21
2310002F09Rik	152.388	-1.32993	0.897299	-1.48215	0.138302	0.999836	0.397788	403	117	174	8	111	116
2310007B03Rik	5.29193	0.1815	3.51009	0.051708	0.958761	0.999836	1.13406	16	0	0	0	0	16
2310009A05Rik	309.725	0.310584	0.208535	1.48936	0.136393	0.999836	1.24021	338	266	273	332	305	345
2310009B15Rik	544.054	-0.121117	0.224087	-0.540492	0.588858	0.999836	0.919475	746	529	525	511	492	487
2310010J17Rik	92.7049	-0.0575661	0.551912	-0.104303	0.916929	0.999836	0.960884	138	45	116	77	61	123
2310011J03Rik	1550.1	-0.031084	0.147045	-0.21139	0.832583	0.999836	0.978685	1623	1849	1501	1800	1251	1391
2310014F06Rik	17.2878	0.812343	0.737132	1.10203	0.270448	0.999836	1.75606	19	15	6	17	25	20
2310015A10Rik	239.999	0.370264	0.389568	0.950448	0.341885	0.999836	1.29259	281	129	252	225	277	264
2310016G11Rik	9.85104	-0.956356	1.24203	-0.769995	0.441303	0.999836	0.515357	22	1	18	4	5	10
2310022A10Rik	772.323	0.0885782	0.139718	0.63398	0.526094	0.999836	1.06332	773	862	740	876	646	777
2310022B05Rik	4639.51	0.152194	0.43917	0.346549	0.72893	0.999836	1.11126	5912	2076	5884	3494	4780	5501
2310026I22Rik	28.1184	0.833897	0.626411	1.33123	0.183113	0.999836	1.78249	23	15	26	52	16	39
2310030G06Rik	58.496	0.3639	0.387205	0.939813	0.347313	0.999836	1.2869	49	61	52	53	61	73
2310031A07Rik	296.509	-0.270349	0.183698	-1.47171	0.1411	0.999836	0.829119	341	381	307	283	226	265
2310033P09Rik	657.159	0.0859045	0.150399	0.571178	0.567879	0.999836	1.06135	739	683	602	742	596	611
2310034G01Rik	46.5393	-0.20324	0.594732	-0.341733	0.732552	0.999836	0.868598	64	37	57	74	18	38
2310035C23Rik	1513.21	0.109457	0.15714	0.696558	0.486079	0.999836	1.07882	1652	1554	1413	1492	1476	1516
2310039H08Rik	173.836	-0.0929439	0.286406	-0.324518	0.745546	0.999836	0.937608	238	194	139	170	147	166
2310040G07Rik	7.10424	0.847124	1.15067	0.736202	0.461608	0.999836	1.79891	7	3	6	2	11	12
2310040G24Rik	33.0965	0.517868	1.30987	0.395357	0.692579	0.999836	1.43184	0	32	53	21	30	59
2310043M15Rik	4.53442	1.40172	2.01789	0.694647	0.487276	0.999836	2.64217	0	8	0	5	3	11
2310043P16Rik	15.3727	0.181282	0.75905	0.238828	0.811239	0.999836	1.13389	24	12	10	20	8	20
2310044K18Rik	22.243	-0.202466	1.02284	-0.197946	0.843087	0.999836	0.869064	43	20	13	4	12	42
2310047D07Rik	4.04515	-0.246475	2.74368	-0.0898334	0.92842	0.999836	0.842954	10	0	4	12	0	0
2310057M21Rik	799.529	-0.129029	0.188793	-0.683441	0.494328	0.999836	0.914447	982	920	751	715	670	800
2310058D17Rik	108.811	0.026496	0.312969	0.0846601	0.932532	0.999836	1.01854	115	139	89	127	79	113
2310061I04Rik	967.29	0.102725	0.125568	0.818085	0.413309	0.999836	1.0738	954	1039	964	1052	857	973
2310068J16Rik	22.8871	-0.317228	0.814181	-0.389628	0.696812	0.999836	0.802611	7	37	36	26	19	14
2310069G16Rik	117.145	0.0652063	0.53914	0.120945	0.903735	0.999836	1.04623	106	80	174	64	146	122
2310074N15Rik	20.0955	0.274205	0.670537	0.408933	0.682589	0.999836	1.20933	31	14	13	29	19	16
2410002F23Rik	1407.37	-0.0310357	0.408121	-0.0760454	0.939383	0.999836	0.978717	755	2284	1468	1260	1458	1231
2410004B18Rik	881.057	0.111997	0.146933	0.762228	0.445924	0.999836	1.08072	879	903	901	900	789	936
2410004I01Rik	24.6031	-0.653616	0.573969	-1.13877	0.254801	0.999836	0.635685	30	26	39	17	13	25
2410004P03Rik	105.048	-0.0505403	0.487657	-0.103639	0.917456	0.999836	0.965575	122	84	132	157	96	49
2410006H16Rik	1203.44	-0.269148	0.303352	-0.887244	0.374947	0.999836	0.82981	1300	1978	913	1241	987	918
2410015M20Rik	2529.24	0.188226	0.164218	1.1462	0.251713	0.999836	1.13936	2827	2121	2544	2933	2282	2551
2410018L13Rik	52.0906	-0.284682	0.543141	-0.52414	0.600181	0.999836	0.820922	78	34	69	62	46	28
2410021H03Rik	1.94477	-0.822342	2.96782	-0.277086	0.781714	0.999836	0.565523	4	4	0	0	0	4
2410022M11Rik	198.388	-0.114003	0.418134	-0.272647	0.785125	0.999836	0.924021	236	269	152	229	91	240
2410080I02Rik	33.1703	-0.584666	0.620311	-0.942537	0.345918	0.999836	0.666803	53	53	21	18	25	32
2410089E03Rik	1141.12	-0.113031	0.151342	-0.746853	0.455152	0.999836	0.924644	1161	1371	1227	1174	869	1122
2410124H12Rik	6.1015	3.06783	3.3363	0.919528	0.35782	0.999836	8.38508	0	0	4	0	0	31
2410131K14Rik	1538.16	0.00243664	0.157366	0.0154838	0.987646	0.999836	1.00169	1446	1764	1658	1689	1386	1355
2410137M14Rik	1.92392	-1.40726	2.94155	-0.478409	0.632359	0.999836	0.377026	5	4	0	0	0	3
2500002B13Rik	33.5571	-0.57184	0.582308	-0.982024	0.326088	0.999836	0.672758	36	68	24	30	22	26
2500004C02Rik	294.059	0.3538	0.247361	1.4303	0.152632	0.999836	1.27792	301	249	269	442	237	287
2510002D24Rik	520.221	0.115021	0.202047	0.569279	0.569167	0.999836	1.08299	545	596	446	577	405	582
2510009E07Rik	2852.69	0.271168	0.291447	0.930421	0.352153	0.999836	1.20678	3210	2205	2778	4682	2165	2364
2510016D11Rik	30.4485	0.0517445	0.614002	0.0842742	0.932838	0.999836	1.03652	34	33	28	28	14	48
2510017J16Rik	3.67958	5.39979	3.0914	1.74671	0.080687	0.999836	42.218	0	0	0	0	8	12
2510039O18Rik	1388.72	-0.237855	0.199857	-1.19013	0.233996	0.999836	0.848005	1445	1932	1395	1552	1049	1097
2510046G10Rik	31.7898	0.909546	0.548876	1.6571	0.0974983	0.999836	1.87845	26	22	22	29	32	57
2600006K01Rik	41.1186	0.426463	0.98354	0.4336	0.664579	0.999836	1.34393	48	20	43	43	4	92
2610002M06Rik	2201.23	-0.056352	0.190675	-0.29554	0.767582	0.999836	0.961693	2479	1943	2676	2475	1751	2020
2610005L07Rik	689.973	-0.0815744	0.168751	-0.4834	0.628812	0.999836	0.945026	755	780	715	676	525	730
2610008E11Rik	969.206	0.0193233	0.172157	0.112242	0.910631	0.999836	1.01348	966	936	1143	1112	823	884
2610017A05Rik	8.79868	1.21451	1.07086	1.13415	0.256734	0.999836	2.32061	5	10	2	20	4	13
2610020C07Rik	50.3379	0.601498	0.588732	1.02168	0.306931	0.999836	1.51729	26	40	60	70	28	80
2610021A01Rik	851.964	0.0475788	0.200594	0.237189	0.81251	0.999836	1.03353	958	741	953	881	828	769
2610027K06Rik	7.56376	-0.51573	1.21332	-0.425056	0.670796	0.999836	0.699439	14	2	12	2	9	6
2610028E06Rik	27.6769	-0.819889	0.714341	-1.14776	0.25107	0.999836	0.566485	21	57	34	23	25	9
2610028H24Rik	21.2961	0.0743147	0.65653	0.113193	0.909877	0.999836	1.05286	26	23	17	18	12	33
2610035D17Rik	661.773	-0.0148172	0.295724	-0.0501048	0.960039	0.999836	0.989782	598	714	791	488	587	791
2610035F20Rik	99.3249	0.725872	0.92454	0.785117	0.432385	0.999836	1.6539	72	39	124	17	71	258
2610037D02Rik	27.7733	0.409438	0.644363	0.635415	0.525158	0.999836	1.32817	17	21	37	22	25	43
2610042L04Rik	20.8164	0.154902	0.648859	0.238729	0.811316	0.999836	1.11335	15	19	28	15	20	27
2610044O15Rik8	672.913	0.0747922	0.189623	0.394426	0.693266	0.999836	1.05321	712	605	757	677	592	711
2610203C20Rik	485.294	-0.336	0.24903	-1.34923	0.177263	0.999836	0.792235	572	594	551	372	329	528
2610301B20Rik	1679.62	-0.172213	0.123801	-1.39104	0.164212	0.999836	0.88748	1943	1811	1886	1758	1390	1404
2610306M01Rik	194.278	-0.119126	0.284684	-0.418451	0.675617	0.999836	0.920745	242	162	236	179	158	197
2610307P16Rik	6.30162	1.06815	1.47085	0.726211	0.46771	0.999836	2.09674	5	5	3	14	0	12
2610316D01Rik	74.5117	0.714044	0.735283	0.971114	0.331491	0.999836	1.6404	105	13	61	134	70	68
2610318N02Rik	28.4916	0.0483195	0.656338	0.0736199	0.941313	0.999836	1.03406	47	17	25	34	32	17
2610507B11Rik	11784.5	-0.0206635	0.0920785	-0.224411	0.822437	0.999836	0.985779	12906	12630	12099	12977	10066	10697
2610507I01Rik	298.747	0.186119	0.237801	0.782667	0.433823	0.999836	1.1377	357	235	294	345	274	297
2610524H06Rik	526.559	0.00441305	0.215438	0.0204841	0.983657	0.999836	1.00306	600	512	555	655	359	526
2610528A11Rik	10.9076	-0.13732	0.966218	-0.142121	0.886984	0.999836	0.909206	13	4	19	17	5	9
2610528J11Rik	1.95525	-4.3437	3.92822	-1.10577	0.268826	0.999836	0.0492511	0	0	12	0	0	0
2700012I20Rik	8.41177	0.611006	1.96325	0.311221	0.755632	0.999836	1.52732	12	0	9	0	8	20
2700016F22Rik	238.11	-0.104784	0.217559	-0.481636	0.630064	0.999836	0.929944	259	304	221	262	185	217
2700029L08Rik	2.54291	0.395723	2.35803	0.167819	0.866725	0.999836	1.3156	0	6	1	0	2	6
2700033N17Rik	46.9698	0.805562	0.991819	0.812207	0.416673	0.999836	1.74783	45	38	26	149	5	34
2700038G22Rik	6.41253	-1.12002	1.41219	-0.793109	0.427714	0.999836	0.460086	12	12	4	0	5	6
2700046G09Rik	118.695	0.0815922	0.396435	0.205815	0.836935	0.999836	1.05819	173	76	117	142	94	118
2700049A03Rik	222.004	0.216206	0.335894	0.643673	0.519787	0.999836	1.16167	225	206	220	242	137	314
2700060E02Rik	2745.67	0.00978771	0.203072	0.0481983	0.961558	0.999836	1.00681	3452	2639	2596	2483	2431	2952
2700062C07Rik	325.842	0.0343696	0.213251	0.16117	0.871959	0.999836	1.02411	351	330	340	426	248	288
2700068H02Rik	2.375	-1.49255	2.83973	-0.525595	0.599169	0.999836	0.355384	4	0	7	4	0	0
2700069I18Rik	14.563	0.205956	0.994088	0.207181	0.835869	0.999836	1.15345	28	4	11	16	21	7
2700097O09Rik	169.265	0.34709	0.403589	0.860009	0.389784	0.999836	1.27199	125	179	168	280	94	189
2700099C18Rik	49.7921	0.640097	0.707004	0.905365	0.365272	0.999836	1.55843	67	26	31	107	51	22
2810001G20Rik	472.998	0.395357	0.217395	1.81861	0.0689715	0.999836	1.31527	499	424	375	596	381	582
2810002D19Rik	217.763	-0.130401	0.395811	-0.329452	0.741814	0.999836	0.913578	315	181	226	148	165	278
2810004N23Rik	985.939	0.0662115	0.197375	0.335461	0.737277	0.999836	1.04696	836	1089	1122	1015	898	979
2810006K23Rik	512.246	-0.0787183	0.225594	-0.348938	0.727136	0.999836	0.946899	669	548	456	620	413	414
2810013P06Rik	938.538	0.0153441	0.268299	0.0571904	0.954394	0.999836	1.01069	1138	795	1024	832	717	1156
2810021J22Rik	335.829	0.214456	0.285243	0.751836	0.45215	0.999836	1.16027	398	265	323	389	239	419
2810025M15Rik	759.903	-0.00831076	0.194357	-0.0427603	0.965893	0.999836	0.994256	933	699	784	729	699	738
2810029C07Rik	264.77	0.0543062	0.364663	0.148922	0.881615	0.999836	1.03836	378	286	165	358	208	222
2810030D12Rik	2.95598	0.397158	2.15105	0.184634	0.853516	0.999836	1.31691	4	0	4	0	5	4
2810032G03Rik	265.821	0.239678	0.364106	0.658266	0.510367	0.999836	1.18073	316	155	300	362	198	281
2810039B14Rik	133.131	0.0174651	0.364376	0.0479315	0.961771	0.999836	1.01218	134	187	100	113	115	154
2810047C21Rik1	4.95374	-0.152087	2.76113	-0.0550812	0.956074	0.999836	0.899948	0	0	16	0	3	10
2810049E08Rik	56.3339	-0.269947	0.442443	-0.610127	0.541778	0.999836	0.82935	87	65	44	44	52	49
2810402E24Rik	187.414	0.0693618	0.222404	0.311872	0.755137	0.999836	1.04925	204	207	170	216	145	195
2810403A07Rik	933.511	-0.19447	0.280178	-0.694096	0.487622	0.999836	0.873894	791	1011	1341	1095	739	694
2810403D21Rik	41.6389	-0.630384	0.483536	-1.3037	0.192337	0.999836	0.646004	77	41	43	39	24	32
2810404M03Rik	3.14407	0.324702	2.81591	0.11531	0.9082	0.999836	1.25241	9	0	0	5	5	0
2810405F15Rik	3.43373	-0.556474	2.77124	-0.200803	0.840852	0.999836	0.679962	0	9	4	9	0	0
2810405F17Rik	59.7095	0.333767	0.447755	0.745423	0.456016	0.999836	1.2603	48	60	59	44	70	73
2810407A14Rik	44.3946	-0.195253	1.29285	-0.151026	0.879955	0.999836	0.873419	73	0	76	31	40	46
2810408I11Rik	11.8653	-0.0553844	0.877679	-0.0631032	0.949684	0.999836	0.962338	12	5	21	16	9	9
2810410L24Rik	166.886	0.235525	0.403718	0.58339	0.559631	0.999836	1.17734	224	105	157	138	171	202
2810414N06Rik	64.8304	0.241544	0.502782	0.480416	0.630932	0.999836	1.18226	72	50	66	41	61	96
2810425M01Rik	387.82	-0.10697	0.233868	-0.457392	0.647389	0.999836	0.928536	396	418	459	459	342	279
2810428I15Rik	1736.67	0.0138758	0.189296	0.0733022	0.941566	0.999836	1.00966	2073	1551	1853	2130	1435	1499
2810428J06Rik	10.1663	0.561236	1.4366	0.39067	0.696041	0.999836	1.47553	5	13	8	0	13	20
2810429I04Rik	67.6351	0.251329	0.378771	0.66354	0.506985	0.999836	1.1903	57	58	80	69	58	84
2810430I11Rik	6.57654	-0.718978	1.46431	-0.491001	0.623426	0.999836	0.607528	4	16	6	6	8	0
2810433D01Rik	9.05788	-0.780422	1.34527	-0.580121	0.561833	0.999836	0.582197	13	7	16	0	9	9
2810442N19Rik	6.31171	0.699119	1.62692	0.429719	0.6674	0.999836	1.62351	0	5	10	2	4	16
2810454H06Rik	32.1249	0.088313	0.543031	0.16263	0.87081	0.999836	1.06313	45	24	30	41	19	37
2810455O05Rik	274.429	-0.0679131	0.362089	-0.187559	0.851222	0.999836	0.954017	328	365	202	387	221	177
2810459M11Rik	798.398	-0.140474	0.238934	-0.587918	0.556587	0.999836	0.907221	1142	755	763	913	655	631
2810468N07Rik	1251.13	0.48678	0.481492	1.01098	0.312025	0.999836	1.40131	1868	449	993	1971	1154	1142
2810474O19Rik	225.456	0.638739	0.501952	1.27251	0.203192	0.999836	1.55697	294	101	165	169	287	313
2900005J15Rik	38.9988	-0.297854	0.595415	-0.500247	0.616901	0.999836	0.813461	32	33	70	25	32	42
2900009J06Rik	38.0223	0.298756	0.535942	0.557441	0.577226	0.999836	1.23008	45	22	41	60	32	31
2900011O08Rik	7365.81	-0.146625	0.142965	-1.0256	0.30508	0.999836	0.903361	7869	8226	8419	7052	6668	6279
2900022M07Rik	7.09973	-0.424689	1.53545	-0.276589	0.782096	0.999836	0.745	5	18	3	7	10	0
2900041M22Rik	91.3065	-1.00542	0.69861	-1.43917	0.150101	0.999836	0.498125	118	227	45	30	75	63
2900052L18Rik	94.0354	0.381945	0.525603	0.726679	0.467422	0.999836	1.3031	145	48	67	135	65	112
2900052N01Rik	3100.3	0.214453	0.342938	0.625341	0.531747	0.999836	1.16026	3593	1763	3709	3063	3549	2833
2900055J20Rik	103.317	0.092619	0.584694	0.158406	0.874137	0.999836	1.0663	121	64	131	196	75	48
2900064F13Rik	78.8939	0.251111	0.386094	0.650389	0.515441	0.999836	1.19012	70	99	60	102	84	61
2900072N19Rik	43.7939	0.0129269	0.417642	0.0309521	0.975308	0.999836	1.009	49	38	51	45	32	50
2900076A07Rik	130.966	0.231121	0.297679	0.776411	0.437507	0.999836	1.17375	123	144	115	119	143	139
2900076G11Rik	3.41997	1.76422	2.72214	0.648101	0.516919	0.999836	3.3969	5	0	0	0	9	5
2900079G21Rik	420.33	-0.312684	0.23153	-1.35051	0.176851	0.999836	0.805142	538	435	503	492	300	301
2900089D17Rik	14.3421	-0.495199	1.36538	-0.362683	0.716842	0.999836	0.709464	18	36	0	12	12	10
2900093K20Rik	77.5475	0.00962401	0.635925	0.0151339	0.987925	0.999836	1.00669	102	40	102	48	46	128
2900097C17Rik	60915	-0.106684	0.133657	-0.798188	0.424761	0.999836	0.92872	74647	61523	64154	64395	52073	52433
2022-03-03	184.761	-0.704351	0.457146	-1.54076	0.123375	0.999836	0.613718	145	374	208	129	94	182
2022-09-03	22344.5	-0.134533	0.224106	-0.600311	0.548299	0.999836	0.910965	28643	21052	24439	17849	19424	23306
3000002C10Rik	111.046	-0.140595	0.447313	-0.31431	0.753286	0.999836	0.907145	139	154	78	110	125	65
3010001F23Rik	45.309	0.243711	0.461262	0.528356	0.597252	0.999836	1.18403	45	30	56	52	36	54
3010003L21Rik	3.97197	0.828716	2.09364	0.395826	0.692233	0.999836	1.7761	0	5	4	0	4	10
3100003L05Rik	1.88618	-1.02526	2.96032	-0.346334	0.729092	0.999836	0.491322	4	0	4	4	0	0
3110002H16Rik	895.318	-0.0871429	0.153698	-0.566975	0.570731	0.999836	0.941385	943	1104	880	895	753	847
3110021N24Rik	377.245	0.257852	0.300185	0.858975	0.390354	0.999836	1.1957	333	358	396	309	350	508
3110039M20Rik	116.382	0.584028	0.641397	0.910556	0.362529	0.999836	1.49903	150	59	87	251	117	47
3110040N11Rik	328.018	-0.148893	0.173372	-0.858805	0.390448	0.999836	0.901942	347	400	347	341	255	302
3110043O21Rik	883.267	-0.0254348	0.153024	-0.166214	0.867988	0.999836	0.982524	893	1012	919	864	803	839
3110045C21Rik	41.2139	-0.04699	0.506605	-0.0927546	0.926099	0.999836	0.967954	59	40	34	32	48	34
3110053B16Rik	130.586	-0.243152	0.326597	-0.744501	0.456573	0.999836	0.844897	146	175	129	170	88	93
3110056K07Rik	148.792	0.2993	0.40212	0.744306	0.456692	0.999836	1.23055	175	176	75	172	126	176
3110062M04Rik	180.661	0.211482	0.274799	0.769587	0.441545	0.999836	1.15788	142	176	211	219	171	169
3110067C02Rik	5.73001	-0.149804	1.9788	-0.0757045	0.939654	0.999836	0.901373	10	0	9	10	6	0
3110070M22Rik	42.1362	-0.884671	0.834427	-1.06021	0.289047	0.999836	0.541611	44	115	16	18	40	24
3110079O15Rik	3.09762	1.22148	2.77412	0.440312	0.659711	0.999836	2.33186	6	0	0	9	4	0
3110082I17Rik	464.573	-0.237622	0.28953	-0.820717	0.411808	0.999836	0.848142	586	659	357	542	325	376
3110082J24Rik	132.281	0.430666	0.558456	0.771172	0.440605	0.999836	1.34786	182	49	126	142	93	204
3110083C13Rik	14.6811	-0.293933	1.29618	-0.226768	0.820604	0.999836	0.815676	16	12	23	25	14	0
3222401L13Rik	67.2602	-0.195214	1.28353	-0.152092	0.879114	0.999836	0.873443	108	53	67	0	64	107
3300002A11Rik	14.9229	0.0506142	1.12584	0.0449568	0.964142	0.999836	1.03571	19	1	26	15	9	20
3300002I08Rik	63.4644	0.0754796	0.414269	0.1822	0.855426	0.999836	1.05371	61	56	78	57	74	53
3425401B19Rik	6.78234	-0.496922	2.60238	-0.190949	0.848566	0.999836	0.708617	13	0	12	0	0	16
3632451O06Rik	1461.76	0.10055	0.423738	0.237292	0.81243	0.999836	1.07218	1593	1231	1640	916	969	2420
3632454L22Rik	42.6876	0.336603	0.493895	0.681528	0.495538	0.999836	1.26278	30	40	49	35	43	57
3830403N18Rik	5.53534	0.607348	1.06595	0.56977	0.568834	0.999836	1.52346	6	4	4	12	4	4
3830406C13Rik	741.243	0.150439	0.312274	0.481754	0.629981	0.999836	1.10991	880	477	864	734	788	697
3830408C21Rik	74.9892	-0.509773	0.306666	-1.66231	0.0964515	0.999836	0.702333	88	99	92	60	58	59
3930402G23Rik	17.7295	-1.071	1.64187	-0.652303	0.514205	0.999836	0.47599	4	65	8	32	4	0
2022-03-04	1052.38	-0.0430796	0.308924	-0.13945	0.889094	0.999836	0.970581	1150	1291	953	1602	624	851
2022-09-04	6959.06	0.593242	0.513252	1.15585	0.247743	0.999836	1.50863	8757	2009	6781	7079	5632	11331
4430402I18Rik	1215.66	-0.300848	0.200352	-1.5016	0.133201	0.999836	0.811775	1716	1302	1244	1273	977	895
4632404H12Rik	644.289	-0.0693061	0.173384	-0.399726	0.689359	0.999836	0.953096	732	715	647	741	457	630
4632411P08Rik	30.3663	-0.689639	0.549067	-1.25602	0.209108	0.999836	0.620009	27	54	38	30	15	23
4632415L05Rik	998.031	0.12826	0.231238	0.554666	0.579123	0.999836	1.09297	1041	879	1098	963	799	1231
4632427E13Rik	25.2835	0.417287	0.731665	0.570325	0.568458	0.999836	1.33541	33	18	18	39	9	38
4731419I09Rik	58.9698	-0.181515	0.354441	-0.512117	0.608569	0.999836	0.881776	70	75	54	53	52	53
4732414G09Rik	15.4906	-0.140567	0.834624	-0.16842	0.866253	0.999836	0.907163	21	26	5	14	15	13
4732416N19Rik	30.0305	-0.496559	0.597313	-0.831321	0.405792	0.999836	0.708795	52	32	28	29	12	32
4732419C18Rik	9.07801	-0.236775	0.849135	-0.278843	0.780365	0.999836	0.84864	6	12	13	8	6	10
4732440D04Rik	80.7927	-0.587499	0.815879	-0.720081	0.471475	0.999836	0.665496	33	183	92	139	25	34
4732463B04Rik	43.129	-0.515697	0.518016	-0.995523	0.319482	0.999836	0.699455	72	43	46	31	44	25
4732487G21Rik	362.497	0.00742751	0.201937	0.0367813	0.970659	0.999836	1.00516	398	440	311	381	317	347
4732491K20Rik	145.93	0.35898	0.498774	0.719726	0.471694	0.999836	1.28252	200	64	141	123	155	186
4732496C06Rik	41.6755	-0.780541	0.473973	-1.6468	0.0995986	0.999836	0.582149	56	51	60	46	24	20
4831440E17Rik	29.0023	0.432796	0.487617	0.887573	0.374771	0.999836	1.34985	21	28	29	30	31	34
4833403J16Rik	11.0626	-0.792646	0.99249	-0.798644	0.424497	0.999836	0.577284	14	26	5	11	3	10
4833411C07Rik	9.7374	-0.560318	0.820222	-0.683129	0.494525	0.999836	0.678153	15	13	9	9	4	10
4833412C05Rik	8.30391	0.213575	1.44509	0.147794	0.882505	0.999836	1.15956	0	8	16	9	4	13
4833412K13Rik	5.33419	-1.28281	1.94236	-0.660438	0.508973	0.999836	0.410995	8	11	5	0	8	0
4833413G10Rik	98.4991	0.149986	0.416039	0.36051	0.718466	0.999836	1.10956	140	98	60	125	72	105
4833417C18Rik	14.5497	0.364418	0.833514	0.437207	0.661961	0.999836	1.28736	13	8	19	8	14	24
4833418N02Rik	34.4912	0.374713	0.695175	0.539019	0.589874	0.999836	1.29658	12	46	37	53	20	42
4833420G17Rik	628.964	-0.0708195	0.293343	-0.241422	0.809228	0.999836	0.952097	903	690	460	568	601	578
4833422C13Rik	828.407	-0.347482	0.311318	-1.11616	0.264353	0.999836	0.785955	737	1440	772	808	667	623
4833422M21Rik	4.12012	0.197215	2.07958	0.0948342	0.924447	0.999836	1.14648	4	0	8	4	0	9
4833423E24Rik	17.3191	-0.0323399	1.39072	-0.0232541	0.981448	0.999836	0.977833	19	8	28	0	15	32
4833427G06Rik	21.7877	0.103502	0.932005	0.111053	0.911574	0.999836	1.07438	27	7	32	16	37	9
4833428L15Rik	2.62832	-0.906892	2.23151	-0.406402	0.684447	0.999836	0.533333	3	8	0	0	2	3
4833439L19Rik	4328.72	0.0421825	0.137603	0.306553	0.759184	0.999836	1.02967	4751	4163	4599	4363	3907	4317
4921504A21Rik	92.7205	0.412852	0.493466	0.836636	0.402797	0.999836	1.33131	101	45	105	76	102	121
4921507P07Rik	17.5124	0.659592	0.920815	0.716313	0.473798	0.999836	1.57964	12	15	16	20	4	39
4921513H07Rik	2.22667	0.0794058	2.94815	0.0269342	0.978512	0.999836	1.05658	7	0	0	4	0	3
4921514A10Rik	108.343	0.121062	0.383969	0.31529	0.752541	0.999836	1.08753	85	155	90	148	82	100
4921522P10Rik	4.59093	0.43607	2.69093	0.162052	0.871265	0.999836	1.35291	0	0	12	8	0	8
4921524J17Rik	686.384	-0.062276	0.171245	-0.363665	0.716108	0.999836	0.957752	691	715	813	762	529	653
4921530L21Rik	2.02858	-0.675456	3.82192	-0.176732	0.859719	0.999836	0.626134	0	8	0	0	4	0
4921531C22Rik	96.284	-0.0694242	0.279852	-0.248074	0.804077	0.999836	0.953018	113	107	93	108	85	78
4921536K21Rik	18.8543	-0.683333	0.733744	-0.931297	0.3517	0.999836	0.622725	18	36	20	25	10	8
4921539H07Rik	192.883	-1.2867	0.778998	-1.65173	0.0985889	0.999836	0.409888	449	80	336	37	180	86
4930402H24Rik	4483.42	0.0625327	0.196119	0.318851	0.74984	0.999836	1.0443	5190	3844	4857	4398	3807	4934
4930404A12Rik	289.355	-0.115179	0.349939	-0.329141	0.742049	0.999836	0.923267	263	421	272	415	198	206
4930404I05Rik	157.154	0.963217	0.71249	1.3519	0.176407	0.999836	1.94965	49	253	39	238	145	221
4930404N11Rik	402.555	-0.144614	0.444256	-0.325521	0.744787	0.999836	0.904621	486	677	189	389	324	386
4930405A21Rik	8.10344	-1.02425	1.22177	-0.838332	0.401844	0.999836	0.491666	2	10	22	9	2	5
4930408O17Rik	3.8931	3.5107	2.07457	1.69225	0.0905976	0.999836	11.3979	0	2	0	2	14	3
4930412C18Rik	57.5316	-0.667526	0.805935	-0.828263	0.407522	0.999836	0.629585	106	27	90	14	37	73
4930412F12Rik	31.7601	-0.534161	0.560923	-0.95229	0.34095	0.999836	0.69056	43	54	23	34	17	25
4930412L05Rik	5.36654	0.669916	1.54468	0.433693	0.664511	0.999836	1.59098	0	7	6	4	11	3
4930412M03Rik	2.88868	1.00631	1.62746	0.618331	0.536357	0.999836	2.00877	2	0	4	4	4	3
4930413G21Rik	83.8167	0.0681614	0.386713	0.176258	0.860091	0.999836	1.04838	82	106	72	78	59	110
4930415F15Rik	18.5179	-0.370666	0.866938	-0.427558	0.668973	0.999836	0.773425	30	28	9	31	6	12
4930417H01Rik	45.5476	-0.153269	0.45552	-0.336471	0.736516	0.999836	0.89921	38	65	49	50	43	31
4930419G24Rik	2.44343	2.01208	2.78955	0.721294	0.470729	0.999836	4.03364	0	0	3	7	0	5
4930422M22Rik	13.418	0.261486	0.932727	0.280345	0.779212	0.999836	1.19871	12	20	7	15	4	24
4930425L21Rik	3.06735	-1.75019	2.74111	-0.638497	0.52315	0.999836	0.297262	10	0	5	0	0	4
4930426D05Rik	18.2864	-1.23165	0.735388	-1.67483	0.0939674	0.999836	0.42583	29	16	36	13	5	14
4930426I24Rik	10.4943	-1.24935	1.20153	-1.0398	0.298433	0.999836	0.420638	12	4	30	4	11	2
4930426L09Rik	25.1745	-1.22017	0.994792	-1.22656	0.219989	0.999836	0.429232	38	67	8	7	8	28
4930427A07Rik	50.6185	0.803198	0.6523	1.23133	0.218199	0.999836	1.74496	54	50	14	69	76	38
4930428N03Rik	2.78512	-1.37261	2.77151	-0.495256	0.62042	0.999836	0.386193	8	5	0	5	0	0
4930429F24Rik	27.1282	-0.57061	0.781074	-0.730546	0.465056	0.999836	0.673332	27	22	53	40	17	8
4930429H19Rik	29.8639	-0.317958	0.674912	-0.47111	0.637562	0.999836	0.802205	55	14	36	24	23	29
4930429P21Rik	2.45271	1.47678	2.82271	0.523179	0.600849	0.999836	2.78328	0	0	4	6	0	5
4930430F08Rik	898.69	0.075206	0.236806	0.317585	0.7508	0.999836	1.05351	1037	778	957	776	884	958
4930431P03Rik	4.81045	1.2878	1.99385	0.645884	0.518355	0.999836	2.44155	5	4	0	12	8	0
4930432B10Rik	4.09583	-1.74752	1.89276	-0.923266	0.355869	0.999836	0.297813	5	6	9	6	0	0
4930432E11Rik	8.46307	0.971564	1.9413	0.50047	0.616744	0.999836	1.96097	9	0	9	9	0	24
4930432K21Rik	86.6824	-0.463591	0.493125	-0.940107	0.347163	0.999836	0.725179	171	76	73	62	80	64
4930439D14Rik	4.80033	-0.319173	1.36772	-0.233361	0.815481	0.999836	0.801529	2	13	2	4	6	2
4930442H23Rik	2.78669	-2.303	2.77501	-0.829908	0.406591	0.999836	0.202641	12	3	0	3	0	0
4930444P10Rik	3.10345	-5.01191	3.19961	-1.56641	0.117252	0.999836	0.030993	11	9	0	0	0	0
4930447F24Rik	19.7304	2.90069	1.93455	1.49941	0.133767	0.999836	7.46782	8	7	0	8	0	92
4930447M23Rik	125.367	-0.257161	0.463481	-0.554848	0.578999	0.999836	0.836733	116	224	95	162	96	76
4930447N08Rik	2.81844	-2.98284	2.72972	-1.09273	0.274513	0.999836	0.126495	12	0	4	2	0	0
4930448E22Rik	14.2275	-0.286761	0.999883	-0.286794	0.77427	0.999836	0.81974	28	14	8	8	4	25
4930452B06Rik	284.96	-0.139339	0.357266	-0.390016	0.696524	0.999836	0.907935	274	214	452	278	226	276
4930453N24Rik	802.621	-0.202915	0.392025	-0.517608	0.604732	0.999836	0.868793	825	894	998	390	774	918
4930455G09Rik	5.81414	-0.374872	1.50464	-0.249144	0.803249	0.999836	0.771174	13	4	4	5	0	10
[truncated: 21,214 more rows]
