# Supplementary material for: RNA-seq reveals Nup62 as a potential regulator for cell division after traumatic brain injury in mice hippocampus
Source: PeerJ. 2023 Mar 7;11:e14913. doi: 10.7717/peerj.14913 (PMC10000302; doi:10.7717/peerj.14913)
Supplement: Supplemental Information 2 [file peerj-11-14913-s002.xlsx]

## Sheet: Sheet1
group	tubulin	NUP62	NUP62/tubulin
sham1	21788.7	10798	0.495576
sham2	16520.1	13733.8	0.831337
sham3	12341.3	10420	0.844324
sham4	9396.35	5018.69	0.534111
TB1	15900.4	15832.2	0.99571
TB2	14490.8	17629.9	1.21663
TB3	16742.5	19013.2	1.13562
TB4	15696.8	15923.9	1.01447
