# Supplementary material for: RNA-seq reveals Nup62 as a potential regulator for cell division after traumatic brain injury in mice hippocampus
Source: PeerJ. 2023 Mar 7;11:e14913. doi: 10.7717/peerj.14913 (PMC10000302; doi:10.7717/peerj.14913)
Supplement: Supplemental Information 3 [file peerj-11-14913-s003.xlsx]

## Sheet: Sheet1
id	log2FoldChange
Gm21983	22.6617
Crtam	22.5094
Gm39043	22.4641
Gm21985	22.103
Gm17167	21.8865
Lhx8	21.5829
Tlx3	20.9421
Gm13944	20.6707
Sh3rf2	11.4912
Cbln3	8.7895
Skor2	8.69673
Gabra6	8.10192
Gm28901	7.56501
Tssk5	7.23563
Gpx6	7.17257
Fat2	7.08328
Gm8239	7.03032
Gm15511	6.99327
Gm13974	6.99081
Il20ra	6.9588
Gm18666	6.8306
AC164092.4	6.76889
Drd3	6.66439
Gm26889	6.65786
Sgca	6.60575
Gm10593	6.52915
AC153563.1	6.39154
Cnpy1	6.33131
Dao	6.32667
Sycp1	6.26752
AC126267.1	6.26691
H60b	6.2136
AI606473	6.14329
Plekhd1os	6.07491
Gm32592	6.06937
Ccr6	6.03093
AC098839.1	6.01399
Gm15825	5.9972
Gm7293	5.97069
Prl2c2	5.95337
Gm26824	5.86863
Cd300e	5.86343
Prl2c3	5.84462
Gm26538	5.83518
Gm3629	5.82836
Adam7	5.82173
CT010465.2	5.82173
Gm13645	5.82134
Ppp1r17	5.81401
1700047F07Rik	5.77816
Tac4	5.76322
Fam19a3	5.76201
Epo	5.75914
Gm27027	5.75814
Gm21970	5.75585
Akr1b7	5.73945
Cplx4	5.72961
Gm37181	5.70346
Btbd18	5.68384
Ripply3	5.64785
Tgm5	5.59894
Lhx4	5.59474
AC135469.1	5.58459
AC132232.1	5.57697
Gm14344	5.56575
Cd4	5.55861
4930556J24Rik	5.52364
Chil5	5.52269
Gm17091	5.52261
Gm30437	5.52194
Gm13542	5.52147
AC241534.2	5.51688
Vrtn	5.507
Gm42488	5.4752
Gm3755	5.47468
Sox6os	5.47341
D830024N08Rik	5.46724
Gm29374	5.46611
Hes3	5.4478
Mpz	5.43338
Aire	5.42815
Spink4	5.41833
Gpr174	5.40732
2510017J16Rik	5.39979
Gm11149	5.37608
4930505N22Rik	5.36438
8430419K02Rik	5.36329
Hao1	5.35761
AC207128.1	5.34816
Gm43322	5.34131
Gm28653	5.3359
Tnk2os	5.31911
Myog	5.29726
Evx2	5.26321
Platr31	5.26321
AC133207.2	5.25758
Gm20655	5.22105
AC123842.1	5.21503
Gm19445	5.20883
Foxa1	5.19743
Gm14246	5.19614
Gm42722	5.18389
D630002J18Rik	5.17842
C430002N11Rik	5.17657
AC163667.3	5.16996
Adora2a	5.16654
AC154576.2	5.14478
AC154706.1	5.14478
Treml1	5.14478
Gm6012	5.1337
AC131660.1	5.12391
Gm4131	5.11277
Gm10631	5.10142
Gm1980	5.10142
Gm33819	5.10142
Gm7985	5.10142
Gm43294	5.09658
Gm2531	5.08035
Slc4a9	5.07826
Trpm8	5.06397
Actbl2	5.05411
Serpinb11	5.04973
Ccdc150	5.04837
AC159193.3	5.04827
Gm6525	5.03563
Slc30a8	5.01396
Gm12679	5.00984
CT025611.2	5.00439
Gm14776	4.99019
A630095N17Rik	4.97741
Gm42674	4.97691
AC113441.3	4.97408
Gm5815	4.97408
Gm31135	4.95304
AC130661.1	4.94726
Gm44579	4.93242
1700040L08Rik	4.91083
Gm13217	4.91083
Gm17059	4.91083
Gm4610	4.91083
Gm6473	4.91083
Hgd	4.88932
Gm13652	4.87821
Mettl4-ps1	4.86975
Otor	4.86975
2010109I03Rik	4.86192
Gm16274	4.86192
AC164164.2	4.86083
Gm12176	4.85767
Aqp6	4.85152
Gm38384	4.84522
Aqp2	4.83576
AC121988.1	4.82762
AC123619.1	4.82358
AC127597.1	4.82358
CT010575.2	4.82358
Gm10735	4.82358
Gm12930	4.82358
Gm15847	4.82358
Gm42775	4.82358
Trim54	4.82358
Gpr6	4.82351
Gm12320	4.8213
Gm43568	4.8213
Gm28809	4.81545
Gm42997	4.81545
6430710C18Rik	4.81104
Gm14480	4.81104
Ms4a4d	4.81104
2610203C22Rik	4.79519
Gm37108	4.79198
Ido1	4.79056
AC124134.1	4.77551
Aknad1	4.7712
Nrk	4.76975
Adm2	4.76438
AC104200.1	4.7635
Gpr88	4.7622
Ifi206	4.75666
Atxn7l1os2	4.75399
Gm43917	4.74584
Ffar3	4.73071
Arhgef33	4.72098
Gm39027	4.71438
Krt24	4.71438
Prss38	4.71438
1700108F19Rik	4.70324
Gm15640	4.70324
Gm26925	4.70324
Klra2	4.70324
Gm37827	4.69056
Gm27275	4.68658
Gm14599	4.67509
Cyp2a5	4.66834
AC166098.1	4.65889
Ltbp2	4.6552
Epb42	4.65197
Lmntd2	4.64724
Fam159a	4.64471
Gapt	4.64471
Gm14139	4.64471
Pcp2	4.63571
Gm26905	4.63241
Try4	4.63145
Gm11667	4.61963
AC165273.4	4.61593
Gm3635	4.61422
Il22	4.61224
Tmem239	4.60047
9430062P05Rik	4.59889
AC105958.1	4.59889
AC166361.2	4.59889
Gm15353	4.59889
Gpr141	4.59889
Pcsk2os2	4.59889
Gm13480	4.5934
Gm5084	4.58045
Gm43088	4.57064
Gm38319	4.56286
Snora47	4.5413
Cdc20b	4.53875
Olfr1393	4.53468
AC153379.1	4.53363
Gm44531	4.53363
Gm5723	4.53363
Pilrb1	4.53363
Gm17137	4.52486
Gm33973	4.52486
Gm44993	4.52486
Matn3	4.52486
Sohlh1	4.52486
Teddm1b	4.52486
4930524B15Rik	4.51688
Gm28988	4.51166
AC151971.3	4.50893
Rpl31-ps15	4.50379
Gm10634	4.49204
Carmn	4.49022
5830415G21Rik	4.48282
Gm38233	4.4761
AC166095.1	4.47335
Ccdc154	4.47335
Gm11454	4.47335
Gm16193	4.47335
Gm28876	4.47335
Mybpc3	4.47249
Gm12031	4.45042
Gm12439	4.44631
AC131120.1	4.44084
Gm16372	4.42719
Rps11-ps2	4.42436
AC112680.1	4.41454
AC124732.4	4.41454
Gm13489	4.41454
Tmem211	4.41454
Atp6v0d2	4.40975
Gm11899	4.40975
Gm12415	4.40975
Gm35106	4.40975
Gm43666	4.40975
Majin	4.40975
4930563E18Rik	4.4077
A930001A20Rik	4.4077
Prr15l	4.4077
Gm29460	4.39913
4933408J17Rik	4.37378
Gm15527	4.37378
Gm37973	4.37378
Gm11963	4.36312
Serpina9	4.36157
Gm27008	4.33897
Lhx1os	4.33663
1700099I09Rik	4.33584
AC137584.1	4.33584
AC142227.2	4.33584
Gm15179	4.33584
Gm16141	4.33584
Gm27477	4.33584
Habp2	4.33584
Gm43890	4.33242
Gm13427	4.33087
AC158620.2	4.32932
4930599N24Rik	4.32843
Crygs	4.32843
Gm45203	4.32843
Tnfsf15	4.32843
Gm16326	4.31534
1700049J03Rik	4.28465
AC150661.1	4.28465
Rnase12	4.28465
AC122539.1	4.28193
Gm43582	4.28193
4930593C16Rik	4.26354
Cyp2j8	4.24492
Gm43162	4.24492
Gm7039	4.24492
Impg1	4.22531
Gm12454	4.21976
Drd2	4.21867
AC134869.4	4.20689
Gm13381	4.1874
Gm27199	4.18414
Ppm1n	4.17003
Mrgprh	4.16755
AC123842.2	4.14766
Gm39132	4.14766
Gm29480	4.14042
Pkp3	4.13452
Gm38380	4.13198
Car8	4.09514
Gm42748	4.07422
Dlx4os	4.06543
Gm27300	4.04206
En2	3.99703
Gm45061	3.96911
Gbx1	3.94443
Gm43514	3.9239
Scn4b	3.9184
6030445D17Rik	3.91128
Gm10190	3.90226
Gm28044	3.88896
Gm7244	3.81419
Gm12060	3.81228
Slc35d3	3.80715
AC159641.1	3.78719
E230025N22Rik	3.76658
Iltifb	3.73744
Gm20715	3.736
Lbx1	3.69999
Acsm5	3.69375
Gm6288	3.6876
Prss56	3.67847
Barhl2	3.67212
Cd70	3.66053
1700009J07Rik	3.63712
5330425B07Rik	3.63488
Foxo6os	3.63118
Apoa1	3.62343
1700012C08Rik	3.60338
Gm45702	3.60016
Zfp385c	3.57951
Ankk1	3.57019
Ntrk1	3.55324
Penk	3.54444
Ptpn7	3.522
Pkp1	3.51593
4930408O17Rik	3.5107
Gm14027	3.49273
Snora78	3.47879
Gm43820	3.4684
Lhx1	3.45232
Bcl2l15	3.44502
CT573034.2	3.44424
Chat	3.44205
Isl1	3.43693
Paupar	3.43088
Slc6a5	3.42483
Gm13093	3.41794
Mir106b	3.41428
Rbm8a2	3.40791
Zfp978	3.40515
1700003D09Rik	3.39769
Gm28528	3.37648
Gm6265	3.3659
Pde6g	3.34598
Gm16333	3.33849
Gpat2	3.33437
2310075C17Rik	3.32752
A730094K22Rik	3.32669
CT485612.11	3.32657
Uncx	3.3076
Gm22388	3.30649
Mir1188	3.30649
Cuzd1	3.29181
Ikzf3	3.27523
Rgs9	3.27117
5430419D17Rik	3.25335
Clec12a	3.25012
Gm15813	3.24779
Oprk1	3.23914
Mir1938	3.23631
C130012C08Rik	3.23013
Mageb3	3.22205
Gm38048	3.20614
Tekt3	3.19775
A230108P19Rik	3.1955
Gm26641	3.19018
Syndig1l	3.18311
Krt25	3.18157
Gm33651	3.17526
BB031773	3.16744
Dhrs2	3.15907
Emilin3	3.14434
Mir8112	3.14386
n-R5s200	3.14365
Gm26760	3.14121
Calcr	3.13943
Six3	3.12594
Rxrg	3.11619
Pcdhgb5	3.10757
Gdnf	3.0986
Skor1	3.09079
Mcpt4	3.08643
2410124H12Rik	3.06783
Slc13a1	3.06414
AC100386.1	3.06139
Gm18336	3.04445
AC124392.1	3.04145
Pcdha8	3.03767
Rps15a-ps6	3.01883
Btn1a1	3.01549
Gm42913	3.00431
Btla	3.00183
Gm42611	2.99537
Drd1	2.99316
Madcam1	2.9898
Slc18a3	2.98902
Gm29521	2.98723
Tnnt3	2.979
Gm26783	2.97232
Gm16061	2.9607
AC164092.1	2.95656
Ptpn22	2.95422
Gm14033	2.95021
Fam71f2	2.94824
Grifin	2.94331
Gm128	2.94107
Gm27502	2.93229
Gm21814	2.92744
Gm16183	2.90611
4930447F24Rik	2.90069
A730018C14Rik	2.89852
Slc25a5-ps	2.89811
Gm15928	2.89749
CT009504.1	2.89303
Gm20547	2.89085
Gm7645	2.88999
Slc5a1	2.88927
Serpinb6c	2.88769
Gm28177	2.88693
Tldc2	2.87597
AC121805.2	2.86928
Sdr9c7	2.86905
Gm24452	2.8675
Hsd17b2	2.86555
1810020O05Rik	2.86296
AC158631.2	2.86204
Gm15577	2.86162
Snord17	2.85183
Ffar2	2.85046
Ptgir	2.844
Barhl1	2.84001
E330017L17Rik	2.83666
Gm37062	2.83245
4930598N05Rik	2.81864
Ppp1r1b	2.81103
AC107681.1	2.80842
Gm15420	2.80778
Oas1g	2.80659
Gm21680	2.7984
1600017P15Rik	2.79745
Gm45671	2.79377
Rspo4	2.79367
Nlrp10	2.79337
Gm42527	2.78929
Spx	2.77234
AC055772.1	2.76758
Cpa3	2.75856
Gm42421	2.75625
Hcst	2.75571
Nkx2-1	2.75358
Gm26656	2.75335
Gm27243	2.75014
Pcdhga2	2.74499
Gm14205	2.74331
Kcnh4	2.74035
Klkb1	2.72285
Casq2	2.72251
Kiss1	2.72146
Nr0b2	2.71624
Slc5a7	2.70444
Ptprv	2.69381
Gm3257	2.69187
Gm43802	2.69156
Gm10706	2.68473
Eif4ebp3	2.68245
Gm10684	2.67173
Cpt1b	2.67085
Atp2a3	2.66877
AC153825.1	2.65903
Gm30191	2.64882
Gm43413	2.63521
AC168276.2	2.62824
Gm44812	2.62762
Nlrp1c-ps	2.62762
Gm9294	2.62174
Cbln1	2.61856
A530083M17Rik	2.61223
Gm29155	2.61095
Pkd2l1	2.61061
Pcsk9	2.60604
Gm43059	2.60298
Mospd4	2.59548
Slc9b1	2.59308
Platr6	2.59013
Ifi208	2.58766
Gm44593	2.58211
Gm6749	2.57674
Gm5111	2.57003
Gm45837	2.56977
6720464F23Rik	2.56945
AC165260.5	2.56793
AC125543.4	2.56791
Ocm	2.56507
Pdyn	2.56429
Vwa7	2.55611
Gm13544	2.5545
Gm44226	2.55355
Lhx5	2.55274
Tnfrsf4	2.54686
Pcdhgb4	2.53489
Nexn	2.52493
Six3os1	2.52023
Tac1	2.51216
Sgcg	2.50644
Gm44706	2.50539
Gm6245	2.50491
Gm45148	2.5028
Gpr20	2.49934
Gm15540	2.49895
4930518I15Rik	2.49783
AC161250.1	2.49091
Gm20470	2.49034
Ppp1r3a	2.48983
Ifi27l2b	2.48749
Snora23	2.48138
Gm12290	2.47416
Gm42566	2.46814
Fbxo15	2.46448
Ly6d	2.46208
Adam32	2.46175
Gm26848	2.45785
Myhas	2.45387
Gm23628	2.45254
A830012C17Rik	2.45053
Tnfrsf26	2.44998
Dach1	2.44801
Pbld1	2.43979
Gm6089	2.43923
Gm9894	2.43415
Cenph	2.43203
Gm29050	2.42841
Gm44256	2.42107
Jaml	2.41009
Nxf7	2.40857
Bnipl	2.40631
Sprr1a	2.40405
Svep1	2.40346
Erfe	2.40256
AC154257.2	2.40054
Tfap2b	2.3932
BC039966	2.38688
Oxt	2.38651
Gm10829	2.37788
Gm20700	2.37755
Olfr317	2.37436
AC124739.5	2.37406
1700056E22Rik	2.37383
AC154734.1	2.37321
Tmprss6	2.37203
A930016O22Rik	2.35988
Crx	2.35566
Gm15413	2.35279
Olfr286	2.35207
Gm27753	2.35003
D430036J16Rik	2.34993
Hist1h2ag	2.33966
Bsx	2.3394
Gm26887	2.3389
Gm43185	2.32834
1700097M23Rik	2.32711
Mgarp	2.32226
Apol6	2.31754
Gm5083	2.31169
Slc5a4b	2.3112
Vtcn1	2.30691
Gm43422	2.30046
Xkr5	2.29933
Gm12712	2.29821
Gm13770	2.29765
Gm15934	2.29579
AC154221.1	2.29077
AA413626	2.28752
AC123832.1	2.28515
Gm12799	2.28169
Smpx	2.28146
Gm14277	2.27854
Abhd11os	2.2751
Gm43625	2.27478
Gpihbp1	2.27314
Gm26646	2.27306
Gm15884	2.2679
L3mbtl4	2.25854
Trp53cor1	2.25753
Spata31d1a	2.25656
Rasd2	2.25457
Gm35585	2.25423
Ankdd1a	2.25333
Gm44234	2.25326
Wfikkn1	2.25007
Gm14167	2.24857
Gm6556	2.24748
Gm26890	2.24665
Gvin1	2.24638
Crabp1	2.24614
Muc15	2.24588
Gm25966	2.24525
Tmem262	2.24461
Mir7069	2.24185
Gm39244	2.24015
Gm36995	2.2349
Cabp2	2.23361
Tmem181c-ps	2.23122
A330094K24Rik	2.22901
Prlhr	2.2265
Rarb	2.22578
Gm16044	2.22092
AC117236.1	2.21572
AC157516.1	2.21559
Sh2d4a	2.21505
1700020D05Rik	2.21453
Gm37160	2.20881
Gm44117	2.20276
Rpl13a-ps1	2.20152
Gm8127	2.2005
Gm44837	2.19588
Gm43430	2.19541
Gm9968	2.19408
Klk6	2.19229
Gm45793	2.18608
Aipl1	2.186
Gm11451	2.18292
Pax3	2.17747
Pde7b	2.17737
AC139323.1	2.17678
Gm42735	2.17674
Gm19587	2.17447
Otof	2.16986
Gm37984	2.16092
Gm44850	2.15752
Meis1	2.15711
4931413K12Rik	2.15467
Gm8113	2.15363
Spon2	2.15347
Tnk1	2.15036
Gm15895	2.14354
Tnnc2	2.13883
Cacng1	2.13867
Ccdc188	2.13587
Gm15327	2.1328
Fgf3	2.13072
Gm29707	2.13047
Gm20162	2.12992
Tcp10b	2.1284
Gm13778	2.12753
Cckar	2.12644
Gm26909	2.1263
Gm11827	2.12178
Gm37490	2.12146
Gm43362	2.11828
Papln	2.11718
Rasgrp2	2.1159
Ern2	2.11538
Gm13986	2.11538
Gm37733	2.11538
Gm42970	2.113
AV099323	2.11248
5033403F01Rik	2.10926
Nkx6-1	2.10548
Lgr5	2.10374
Gm17216	2.10326
Epx	2.09935
Gm43652	2.09779
Tnmd	2.09582
Gm16075	2.09552
AC153794.1	2.0951
Cma1	2.09339
Rmi2	2.09187
Gm18706	2.09034
Gm8546	2.08878
Gm19721	2.08811
Gm44109	2.08797
Phex	2.08588
Gm10489	2.08158
Gm17080	2.08028
AC124595.1	2.07496
Nccrp1	2.07154
Adgrf2	2.071
Gm21182	2.07007
Micalcl	2.06489
Stil	2.06012
Gm13920	2.05946
Gm28873	2.05913
Gm27801	2.05642
Th	2.05469
Slc22a3	2.05429
Gm13844	2.0531
AC165157.6	2.05164
CT030135.1	2.04984
Ebf1	2.04895
Hepacam2	2.0422
Atp6ap1l	2.04165
Gm765	2.04118
Gm43809	2.0384
Gpr139	2.03617
5530400K19Rik	2.03563
Pcdhgb2	2.03365
Gm44166	2.03173
Gm2990	2.03016
Gm37677	2.02885
Gm38037	2.02724
Gm42495	2.0182
A930017K11Rik	2.01564
Gm37212	2.01423
4930419G24Rik	2.01208
Asf1b	2.01082
Gm26869	2.01051
Gm45021	2.01013
Defb42	2.00964
Gm13307	2.0095
Gm11274	2.00695
Tspan32os	2.00654
Insl5	2.00125
AC154687.2	2.00039
Zfp664	1.99993
Gm12406	1.99829
Kcna5	1.99356
4930480K02Rik	1.99237
Gm43152	1.99177
Gm6062	1.99177
Dmkn	1.98991
Snai3	1.98923
Gm34821	1.98772
Col17a1	1.98391
Comp	1.98319
Cngb3	1.98232
Krt26	1.98038
Upb1	1.98005
Gm14965	1.97641
Mme	1.97472
C130060C02Rik	1.97413
Tmem200b	1.97035
Fgf7	1.9696
Gm26911	1.9691
AC120002.2	1.96561
AC130711.1	1.96273
Sct	1.9625
Nr5a2	1.96246
Snord35b	1.95887
Mrgprf	1.95824
Gm42874	1.95683
Gm14523	1.95679
Tomm5	1.95577
Tex11	1.94809
Pld5	1.94635
Gm15156	1.94629
Tulp1	1.94498
1700011I03Rik	1.94162
Tspear	1.93922
Gm4759	1.93909
Gipc2	1.93899
Lrp8os2	1.93829
AC171277.1	1.93416
Evi2	1.93326
Mir410	1.93052
Fam109b	1.92865
Gm27045	1.92864
AC156031.3	1.9273
Gm36737	1.92688
Gm20752	1.92677
Gm15382	1.92495
Trpc3	1.92439
Gm24497	1.92419
Gm6341	1.92215
Pde6c	1.92106
Gm42980	1.91797
Samd13	1.91113
Htr1b	1.91062
Ckap2l	1.90974
Gm27252	1.90809
Gm3715	1.90742
Gm14686	1.90742
Fam205a1	1.90695
4931403G20Rik	1.90151
Clspn	1.90136
Gm45356	1.90089
Gm10704	1.89956
Yy2	1.89276
Tmem74bos	1.89165
Gm14051	1.89146
Catsperd	1.89123
Dlx6	1.89083
Gm45221	1.89039
Plk1	1.88851
D930028M14Rik	1.88787
Bnc2	1.88684
Ankrd63	1.88328
AC124179.2	1.88054
Gm15591	1.88054
Grm4	1.88054
Gm10775	1.87693
Gm32786	1.87606
Gm7125	1.87102
Gm17546	1.86861
AC133174.1	1.86753
Gm26945	1.86573
Ebf3	1.86561
H2-K2	1.8652
Wdr49	1.86477
Gm37606	1.86416
Gm13283	1.86374
Gm15475	1.86371
Fancb	1.86207
Gm14230	1.85993
Gm37411	1.85917
Slfn14	1.85902
AC153872.1	1.85765
G730013B05Rik	1.85635
Gm26920	1.85466
Foxb1	1.85292
Mfap5	1.84983
Hist1h2ai	1.84678
Gm44090	1.84653
Mfsd7a	1.84631
Gm15009	1.84585
6430503K07Rik	1.84551
Gm34333	1.84177
Snhg9	1.84088
Gm26761	1.84062
Fam83b	1.84
Car3	1.83894
Accsl	1.8354
Pvalb	1.83434
Gm136	1.8336
Olfr1392	1.83212
Srms	1.82931
Gm26816	1.82883
Gm16332	1.82677
Abcc12	1.8263
AC158593.1	1.82567
Tfap2d	1.82456
Gm7638	1.82277
Gm37264	1.82178
Unc13d	1.8212
Redrum	1.8202
Gm26682	1.81734
Duox1	1.81648
Gm7162	1.81366
E130111B04Rik	1.81323
Gm37132	1.81323
Gm37699	1.81323
Ihh	1.81142
Slc9a3	1.80929
Tpo	1.80835
Gm37679	1.80746
Rln3	1.8069
Nlrp4f	1.80677
Cdh15	1.80676
C4a	1.80665
AC129022.1	1.80594
Mapk13	1.80581
Prkag3	1.80294
Rbp7	1.80291
Gm4779	1.80216
Epha8	1.80203
Irx1	1.7967
Mir3074-1	1.79615
Stra6l	1.79557
A430105J06Rik	1.79501
Rps15a-ps7	1.79419
AC132465.3	1.7933
6330411D24Rik	1.79312
Gm37020	1.79233
Gm44705	1.78678
Gm16505	1.7849
Gm16894	1.78102
Mab21l2	1.77832
Grid2	1.77741
Prkch	1.77598
Gm32817	1.77358
Arhgef39	1.76943
Gm13547	1.76719
Ccdc63	1.76593
Amhr2	1.76562
Gm17021	1.76509
Gm43361	1.76509
Gm36961	1.76433
2900076G11Rik	1.76422
Gm13710	1.76281
Gm31409	1.76133
Gm26577	1.76082
2010016I18Rik	1.76077
C230024C17Rik	1.76077
Rnase2b	1.76077
Prss30	1.76061
Gm12403	1.76031
Gm6054	1.76031
Dspp	1.75616
Plekhd1	1.75424
Gm12928	1.75397
Melk	1.75395
Gm42685	1.75164
Gm42504	1.75117
Gm13322	1.75116
Insrr	1.75028
Gabrd	1.74889
Lhcgr	1.74805
Dlx6os2	1.74636
Gm32816	1.74566
Nup62	1.74471
Bub1	1.74437
Gm15758	1.73908
B230207O21Rik	1.73833
Gm28042	1.73829
Klhl1	1.73828
Gm43719	1.73715
Gm20778	1.73648
Gm15513	1.73579
Sbsn	1.73166
Prr29	1.73141
Kcng4	1.73132
Ccr7	1.73012
AI507597	1.72838
C130060K24Rik	1.72293
Gm22201	1.72214
Gm31728	1.72003
Gm14038	1.7198
Gm38194	1.71738
Serpinb1b	1.71596
Gm7862	1.71557
Gm6658	1.71427
Kremen2	1.7124
Ppp1r3g	1.71021
Gm27238	1.70845
Gm10827	1.70562
Gm38843	1.70232
Slc47a2	1.70215
Dclk3	1.70086
Abhd12b	1.70049
Tacr1	1.70032
AC152945.1	1.70026
Gm37073	1.70026
Prg2	1.70026
Klk1	1.69768
Gm24201	1.69597
Rapgef3os2	1.69531
5430400D12Rik	1.69243
Myl2	1.69184
Gm11110	1.6915
D030025P21Rik	1.69095
Gm26882	1.69009
Gm20731	1.68886
AC207128.2	1.68799
Cd80	1.68718
Rapsn	1.68511
Lrat	1.68337
Sgpp2	1.67805
Gm11964	1.67751
Gm37933	1.67559
Cpne5	1.67463
Gm11940	1.67415
Col6a4	1.67303
Agtr1a	1.67291
Cct6b	1.67244
Unc13c	1.67221
Cyp2c44	1.66953
AC125444.3	1.66812
Coch	1.66709
Ppp1r2-ps4	1.66597
Gm18584	1.66536
Gm45623	1.66493
4932412D23Rik	1.66404
Gm27530	1.66394
Gm9967	1.66115
Rgag4	1.66106
Gm26516	1.66002
Gm10421	1.65623
C1ql4	1.65297
Gm42572	1.65296
9330118I20Rik	1.65281
Gm44064	1.65273
Pcp4l1	1.65195
AC153937.2	1.65172
Slc10a4	1.64931
Chodl	1.64615
BC060293	1.64564
Gm12146	1.64486
Pde1b	1.64428
Gpr15	1.64367
Rpl31-ps11	1.64349
Scube3	1.64248
Patj	1.64118
Ly6g5b	1.64094
AC121871.1	1.63967
Arhgef37	1.63792
Mir374b	1.63776
Asic4	1.63677
Shisa8	1.63588
AC159205.5	1.63569
AC156031.1	1.63563
Lsmem1	1.63445
Exph5	1.63291
Gm5100	1.63275
Asmt	1.63263
Gm32051	1.63005
AC164116.1	1.6298
AC123705.3	1.62941
Tctex1d1	1.62828
Olfr658	1.62685
Etnppl	1.62666
Zfp474	1.62327
Ubap1l	1.6229
Ldah	1.6215
Daw1	1.62125
Gm45645	1.61935
Nudc-ps1	1.61933
Birc5	1.61737
AC152922.1	1.61608
Gm45842	1.61229
Sh3bgr	1.61098
CT010498.2	1.61073
Gm44686	1.61061
Spdl1	1.61049
0610039K10Rik	1.6084
Mir1291	1.6071
Gm13161	1.60708
Slc22a13b-ps	1.60706
Grb7	1.60643
Lemd1	1.6061
Slc17a9	1.60498
2210412B16Rik	1.60463
Gm26771	1.60441
Gm19461	1.60384
Gm26935	1.60025
Pax2	1.59954
Hspd1-ps4	1.59895
Colq	1.59583
Wee2	1.5957
Gm11581	1.59459
Alpk2	1.59454
Rec8	1.59426
BC049352	1.59196
AC164092.5	1.59055
Gm9918	1.59055
Spatc1	1.59036
H2-Oa	1.58845
Gbp8	1.58757
AC155273.1	1.58713
Gm45132	1.58509
Dgkk	1.58496
Gm7932	1.58456
Gm27176	1.58283
Ascl5	1.58213
AC160393.1	1.5794
Ankrd2	1.57819
Arhgap36	1.5778
AC155298.2	1.577
Gm2694	1.57657
Ctf2	1.57651
1700092K14Rik	1.57277
Dmbx1	1.57262
AC159193.2	1.57258
Gm37366	1.57173
Scnn1g	1.5712
Gm6681	1.57016
AC122811.2	1.56491
Gm6039	1.5636
Slfn3	1.56324
Ankrd31	1.56279
Gm16334	1.56129
Mab21l1	1.5575
Gm9908	1.55573
Hist1h3e	1.55547
Chn2	1.55431
Gm7972	1.55341
Gm13199	1.55275
Myo3b	1.54979
AC153856.6	1.54965
Gm43444	1.54798
Stk17b	1.54569
Gm15862	1.54226
Kcnt1	1.5381
Tmem221	1.53476
Arhgap8	1.534
Pde1c	1.53344
Dancr	1.53223
Gm44423	1.53059
Ulbp1	1.52975
Irx3	1.52907
D630023O14Rik	1.52902
Gm45853	1.52861
Gm44101	1.52858
Cd5l	1.52829
Il20rb	1.5278
Gm37795	1.52657
Nox4	1.52644
Gm42717	1.52503
Meis2	1.52471
Gm16170	1.52407
Gm17968	1.52379
n-R5s207	1.5237
Gm19353	1.52232
Pcdhga4	1.52219
Gm2367	1.52161
F12	1.51965
Gm43588	1.51932
Ccdc105	1.51847
Mybl2	1.51556
Irx5	1.51201
Gdf7	1.51179
Adamts18	1.51052
Corin	1.50941
Gm5547	1.50847
Gm27221	1.50776
Pcp4	1.50588
Strip2	1.50462
Gm14024	1.50407
Gm867	1.49955
A330093E20Rik	1.49863
Gm45251	1.49863
Gm9869	1.49623
Abi3bp	1.49568
Gm10101	1.49518
A730046J19Rik	1.49425
Gm25129	1.49276
Gm5415	1.49082
Gm15889	1.49068
Tmem89	1.49068
CT573034.3	1.49026
Gm45094	1.48972
Ctxn3	1.48944
AC154767.2	1.48881
Malrd1	1.48881
Gm37374	1.48788
Npff	1.48568
Gm30340	1.4821
Neu2	1.48098
Klrg1	1.47951
Olfr288	1.47855
Hs3st5	1.47752
B230303O12Rik	1.47686
4930429P21Rik	1.47678
Pde10a	1.47655
Arpp21	1.47644
Gm26670	1.47622
Gm13413	1.47468
Esco2	1.47416
Ostn	1.46798
Foxp2	1.46762
Tdgf1	1.46718
Cyp8b1	1.46716
Upk3bl	1.46535
Gm8666	1.46527
Slc1a6	1.46325
Gprc5c	1.46109
Gm11407	1.46066
4930458D05Rik	1.45912
Gm6051	1.4587
Chaf1b	1.45375
AC156631.1	1.45169
Gm26742	1.45094
Gast	1.45089
AC125374.2	1.45073
AC138329.2	1.45052
Uba1y	1.45018
Pagr1b	1.44979
Dkkl1	1.44924
Adcy5	1.44907
Gm36266	1.44907
Dnmt3b	1.44454
Prima1	1.44447
Rpl31-ps12	1.44301
Gm25014	1.44159
Xkrx	1.4412
Epb41	1.44095
Ferd3l	1.4381
Myo1b	1.43598
Ankfn1	1.43486
Gm6444	1.43461
Slc27a6	1.43437
Gm10754	1.43413
Gm38099	1.43386
Nmur1	1.4333
Gm14130	1.43215
Rpl17-ps9	1.43215
Gm16238	1.42917
AC159622.1	1.42891
Gm26755	1.42861
Pbx3	1.4286
Fcnaos	1.42852
Selenoi	1.42773
P2ry1	1.42666
AC160562.1	1.42622
CT030030.1	1.42286
Actn2	1.41851
Gm1818	1.41843
Rgs8	1.41834
E330040D14Rik	1.41712
Gm7308	1.41701
Gm44773	1.41699
AC129219.3	1.41655
Gm28555	1.41655
Gm13268	1.41431
Gm13530	1.41324
Gm29340	1.41133
Gm20535	1.41095
Gm4070	1.41073
Gm16401	1.41068
Cftr	1.41058
Spag17os	1.40886
Gm28703	1.40729
6430571L13Rik	1.40436
Gm26965	1.40205
Gm38293	1.40192
2310043M15Rik	1.40172
AC139941.1	1.39929
Trim72	1.39873
Tspan11	1.39854
Dpt	1.39827
Gm3298	1.39769
Gm34121	1.39707
Fbxo40	1.39531
Gm43518	1.38969
Tk1	1.38768
Cd6	1.38679
Plppr1	1.38652
Grid2ip	1.38427
Rnu3a	1.3839
H2-Bl	1.3834
Gm20324	1.38337
Pou4f3	1.38299
Slc26a5	1.38129
AC162908.1	1.38059
Pax7	1.37843
Gm5796	1.37826
Nrn1l	1.37793
4930517O19Rik	1.3766
Gm42470	1.37623
Gm42492	1.37517
Gm12037	1.37496
Gm45698	1.37465
Gm45779	1.37465
Ift88os	1.37454
4930503B20Rik	1.37358
Gm45062	1.37265
Snord83b	1.37106
Gm12101	1.37014
Gm7618	1.36989
Gm9803	1.36891
Gm37669	1.36784
Gm12345	1.36763
Gm17455	1.3676
AC153794.2	1.3673
Glra1	1.36642
Mmp23	1.36621
Zfp819	1.36599
Gm41231	1.36424
Psmb7-ps2	1.36412
Gm43333	1.36321
Xlr3a	1.35838
AL591207.1	1.35756
AC158239.2	1.35674
Prss41	1.35591
Gm3182	1.35534
Ano7	1.35417
Gm11189	1.35374
4930431P19Rik	1.35245
Gm11627	1.35232
Gm37833	1.3515
4933402D24Rik	1.35101
Ebf2	1.35085
Lat	1.35069
Gm21859	1.35006
Zfp957	1.35006
Chrm4	1.34843
Gm12295	1.34785
Itgad	1.34745
Gm43690	1.34673
Serpinb7	1.34573
Gm43684	1.34517
Nespas	1.34515
Pnlip	1.34457
Gm38025	1.34294
Gm24134	1.34188
Unc45bos	1.34186
Mir8102	1.34133
Irx2	1.34063
Gm44860	1.33931
Lrp2bp	1.33908
Rgs1	1.3356
Gm24966	1.33542
Sptbn5	1.33396
Mir1198	1.33374
Ppbp	1.33364
Gm42658	1.33344
Cdh7	1.3319
Matn1	1.33161
Hsd17b1	1.33141
Cep76	1.33125
Gm45338	1.3303
Acvrl1	1.32996
Tal2	1.32922
Gm26634	1.32911
AI661453	1.32819
Clec4a1	1.32789
Gm38101	1.32701
Birc7	1.32658
Gm14291	1.32636
Tfap2a	1.32599
Gm12919	1.32545
Gbp4	1.32385
Gm36241	1.3236
Gm37477	1.32268
Syt2	1.3222
Rgs18	1.31873
Cxcl13	1.31787
Pnmt	1.31594
Fgg	1.31434
Gm26652	1.3139
1700093K21Rik	1.31362
Gm43398	1.31265
Brs3	1.31162
Hotairm1	1.31133
Gm7785	1.31128
Gm13285	1.31016
Cd300lg	1.30979
Rasgef1c	1.30734
Bmp5	1.30623
7530428D23Rik	1.30571
Slc38a5	1.30475
Ldha-ps2	1.30312
Zfp296	1.30287
Car9	1.30281
Rpl35a-ps6	1.30275
AC117769.4	1.30249
AC122273.2	1.30248
Cabp4	1.30033
Itpr1	1.29945
H3f3a-ps2	1.29845
Apoo-ps	1.29829
Gm31266	1.29779
Ano2	1.29766
Hbq1a	1.29711
Tnfsf13b	1.29674
CT009713.9	1.29657
AC124581.4	1.296
Stap2	1.29529
Mrln	1.29301
Pla2g3	1.29154
AC142113.1	1.29075
Sfrp5	1.29028
Rorc	1.29017
Rps12-ps24	1.28991
Pimreg	1.2899
F9	1.28881
Neurod1	1.28825
Gm25878	1.28793
4930431P03Rik	1.2878
1010001B22Rik	1.28755
Gm26202	1.28754
Gm45104	1.28636
Gm17281	1.28612
Gm17025	1.28492
F2rl1	1.28471
H2-Q6	1.28319
5730507A11Rik	1.28255
Gm26764	1.28255
Fam178b	1.28214
Gm27200	1.28205
Gm6158	1.28112
Slc25a34	1.27982
Casp12	1.27932
Hpse2	1.27917
4632428C04Rik	1.27873
Tmem266	1.2772
Gm10822	1.27703
Trhr2	1.27622
Gm17597	1.27452
Mir5126	1.274
Smyd1	1.27372
Mir7240	1.2737
Gm8580	1.27344
Pcdhga10	1.27312
Ncmap	1.27244
Gm10640	1.27044
Foxl1	1.27002
Gm37559	1.26958
BC035947	1.26942
Gm15849	1.26837
Col28a1	1.26809
Rpph1	1.26806
Cyp39a1	1.26785
Gm12867	1.26593
BC051537	1.26592
Olfr461	1.26592
Zic1	1.26586
Galnt13	1.26575
Cyp2s1	1.26569
Gm3558	1.26568
Ska1	1.26519
Gm31812	1.26509
Fxyd3	1.26465
Gm7099	1.26375
Dlx5	1.26314
Gm27343	1.26143
Sema3a	1.26042
9130019P16Rik	1.25929
Gabre	1.25838
Epyc	1.2574
Klhl13	1.25729
Wnt3	1.25666
Tat	1.25634
Gm13573	1.25441
Tpsb2	1.25245
Fasl	1.25175
Gm13479	1.25097
AC153504.2	1.24958
Ccl8	1.2486
Il2rb	1.2485
Morn3	1.2482
Ly6g6f	1.24779
Gm13328	1.24746
Gm16575	1.24639
Hsbp1l1	1.24609
Gprin3	1.2459
Gm43403	1.24577
Gm19088	1.2444
Rsph6a	1.24411
Gnal	1.24369
Gm42858	1.24359
Gm27320	1.24357
Gm43128	1.2434
1110015O18Rik	1.24214
Cdc42ep3	1.24006
Tbx4	1.24005
Gm12091	1.23917
Ccdc187	1.23909
2700046A07Rik	1.239
Gm31749	1.23882
Rad54b	1.23868
Adamts19	1.23734
Mtcl1	1.23659
Far1os	1.23593
Gm9752	1.23477
Tbc1d8	1.23411
Sesn3	1.23406
Scd3	1.23377
Gm10118	1.2337
Rag1	1.23289
1700058P15Rik	1.23226
Mir6958	1.23197
Gm20430	1.23016
Pnp2	1.22949
Smpdl3b	1.22915
Mb	1.22886
Pabpc1l	1.22849
Gm45769	1.22823
Zfp982	1.22706
Rcan3	1.22552
Gm12231	1.22464
AC122525.2	1.22278
9330161L09Rik	1.22271
Mir7082	1.22196
3110079O15Rik	1.22148
AC126459.2	1.22132
Sema3f	1.22074
Kdm4d	1.22068
Gm25184	1.22056
Gm9750	1.22029
Cbfa2t2-ps1	1.21762
AC156803.1	1.21604
Gm37309	1.2159
Ngef	1.21539
2610017A05Rik	1.21451
Dhx58os	1.21431
Gm19619	1.21313
Olfr1366	1.21155
Gm5946	1.21089
Cartpt	1.21084
Tmprss5	1.21078
Cited4	1.21028
Oit3	1.2087
Ankrd65	1.20842
I830134H01Rik	1.20798
Cpa6	1.20764
Gm35549	1.20717
Serpinb5	1.20686
Gm24888	1.20597
Elf3	1.20571
Gm15432	1.20507
Rpl38-ps2	1.20469
Inpp5a	1.20468
Gm26810	1.20384
Gm42471	1.20379
Neurod4	1.20142
Gm11966	1.20033
Nrros	1.20003
Plet1os	1.19964
Mybpc1	1.19921
Gm26888	1.199
Gm5421	1.19779
Tmem82	1.19653
AC169985.1	1.19461
Rexo5	1.19289
Gm37780	1.19184
Rep15	1.19169
AC138284.7	1.1914
Ly6g6d	1.19116
Adgrg5	1.19101
Gm15503	1.191
Gdf10	1.19087
Gm37447	1.19082
Gm44829	1.19046
Gm42879	1.18863
Gm45208	1.18813
Uqcrh-ps2	1.18792
Gucy1a3	1.18758
4930593A02Rik	1.18637
Gm26510	1.18353
Ppef2	1.1834
Snora17	1.18269
A630009H07Rik	1.18012
C1s2	1.18012
Tff3	1.18012
Sigirr	1.17909
Gm43364	1.17837
AC133947.1	1.17828
Ercc6l	1.17818
Onecut3	1.17633
AC123694.2	1.17579
Gm10032	1.17579
Gm12116	1.17579
Gm44066	1.17579
Ssu2	1.17579
Vmn2r118	1.17579
Gm16153	1.17548
Cfap99	1.17414
Ghrh	1.17225
Sowahb	1.1719
Acsbg2	1.17158
Prss54	1.17158
Rpl36-ps2	1.17133
Sorcs1	1.17086
Pmp2	1.16833
Rbm44	1.16811
AC091764.2	1.16761
Apol11b	1.16739
Gm37105	1.16739
Otog	1.16739
Zswim2	1.16739
Cdh26	1.16729
Gm6410	1.16687
Ly9	1.16654
Mxra8os	1.16625
Gm18537	1.16625
Chpt1	1.16467
Morc2b	1.16412
Arl5c	1.16339
Snord35a	1.16328
Car5a	1.16277
Yipf7	1.16252
Gm5	1.16229
Tspan1	1.16128
Gm14486	1.16018
Car6	1.15819
4933406P04Rik	1.15796
CT010486.2	1.15758
Selenbp2	1.15724
AC134608.1	1.15718
Gm7079	1.1558
Slc9a5	1.15519
4930465K10Rik	1.15464
Xlr3b	1.15278
Slc2a4	1.15265
Ptprcap	1.15193
Unc45b	1.15144
Fam83f	1.15066
Gm14756	1.1497
Rbp3	1.14966
Irf6	1.14941
Gm10045	1.14836
1110002O04Rik	1.14836
Gm38124	1.14769
Mir130c	1.14749
Gm8104	1.14737
Pou3f4	1.14736
Gata3	1.14717
Med9os	1.14669
P2ry14	1.14624
Gm38253	1.14575
Gm42664	1.14573
Gm35850	1.14512
Gm2174	1.14474
Pou2af1	1.14413
Pipox	1.14196
Zfp36l1-ps	1.14194
Tmem27	1.14182
Gm38162	1.14161
Akr1c14	1.14085
Fndc11	1.14027
Eps8l2	1.13984
Gm44040	1.1395
B430219N15Rik	1.13914
Gm17315	1.13857
Tbx6	1.13717
AC101709.1	1.13676
Gm17024	1.13674
S100a7a	1.13666
Cox7b2	1.13557
Myadml2os	1.13553
Sbk2	1.13551
Fbxo43	1.1343
Gm44662	1.13301
Spock3	1.13278
G430095P16Rik	1.13269
Gm3383	1.13263
Ccl5	1.13262
Ptchd1	1.1316
Knl1	1.13118
Iqch	1.12954
Mir23b	1.1291
Ccr9	1.1283
Lrrc38	1.12741
AC154176.1	1.12657
Cntn6	1.12448
Ly75	1.12425
4933416I08Rik	1.12348
Ntn1	1.12036
Fcer2a	1.11961
Agrp	1.11858
Rslcan18	1.11612
AC156572.1	1.11605
Gm42647	1.11601
Rpl35a-ps3	1.11589
Mdfi	1.11572
Gm16283	1.11569
AC154585.1	1.11556
Cnga4	1.11533
Nrep	1.11519
Gm4787	1.11517
Gm19439	1.11487
Tgfa	1.11375
Anp32-ps	1.1126
Gm45750	1.1126
Pebp4	1.1126
Il7	1.11236
AL591843.1	1.11204
Gm9925	1.11127
4930532G15Rik	1.11091
Gm12866	1.11091
Tmem217	1.11086
A530041M06Rik	1.11054
Fam129c	1.11019
A330076H08Rik	1.1087
1700066B19Rik	1.10686
CT009480.1	1.10686
Trim58	1.10686
6030400A10Rik	1.10654
Slc28a1	1.10627
Gm15083	1.10576
Atoh7	1.10552
Gm20403	1.10546
Atp8b5	1.10533
A530040E14Rik	1.10525
Tmem26	1.10498
Mir8109	1.10387
AC153856.4	1.10355
Sp6	1.1031
Xntrpc	1.10221
B430010I23Rik	1.10119
Susd2	1.1
Kctd8	1.09922
Gm39121	1.09854
AC152827.3	1.09831
Snord49a	1.09808
Gm37008	1.09729
Camp	1.09529
Gm42668	1.09501
Mir7049	1.09426
A230028O05Rik	1.09407
Cdca2	1.09277
1700023F06Rik	1.09259
Zfp521	1.09258
1500015L24Rik	1.09132
Cldn9	1.09027
Snrk	1.09012
Slc16a7	1.09004
Ecel1	1.08999
Ube2cbp	1.0891
Gm38033	1.08904
Gm9396	1.08772
B230312C02Rik	1.08757
Gm10766	1.08676
Plekhg4	1.08649
Eid3	1.08638
AC147512.2	1.08631
Gnrh1	1.0861
Ifi27l2a	1.08548
Asb11	1.08449
Gm14584	1.08209
AC141560.1	1.08019
AC159290.1	1.07942
Gm5523	1.07878
AC190403.1	1.07817
Siglec1	1.0778
Gm45138	1.07768
Gm45447	1.07698
A330074K22Rik	1.07663
1500035N22Rik	1.07638
Gm11525	1.07608
AC117688.1	1.07534
Gm32102	1.07533
Gm10132	1.0745
Plek2	1.0743
Glra4	1.07397
Gm12784	1.07369
Nmnat3	1.07303
Mos	1.0725
Gm15651	1.07204
Nipal2	1.07175
Arhgap27os1	1.07142
Gm15675	1.07095
Myo15	1.07052
B230206H07Rik	1.07035
Ftcd	1.07006
Gm26708	1.07006
5730422E09Rik	1.06945
Gssos1	1.06846
Gm43028	1.06831
Anp32b-ps1	1.06827
2610307P16Rik	1.06815
1700063D05Rik	1.06724
Cd59a	1.06701
Cyp27a1	1.06666
Gm11962	1.06614
Dnah12	1.0659
AW495222	1.06539
Gm42756	1.06457
1700030C10Rik	1.06373
Rps19-ps6	1.0634
Gm13629	1.06328
Gm5468	1.063
Gm45311	1.06253
Cldn14	1.06221
Tnni3	1.06182
AC116699.1	1.06161
Plcb4	1.061
A930041C12Rik	1.06085
Xlr4b	1.06082
Troap	1.06055
Slc32a1	1.06046
H2-T-ps	1.06017
A530076I17Rik	1.05989
Rassf7	1.05922
Mpp7	1.059
Irs4	1.0585
Xkr6	1.05766
Cit	1.05654
Gm15910	1.0565
Tbc1d4	1.05513
Rpl35a-ps4	1.05499
Gm2308	1.05473
Zfp846	1.0546
Glrp1	1.0544
Gm37902	1.0539
Wbscr25	1.05357
C1qtnf9	1.05254
Rpl18-ps1	1.05208
Arhgap10	1.05159
Ank1	1.05151
Haspin	1.04904
Gm9903	1.04899
Olfm3	1.04829
Nod2	1.04819
AC166349.1	1.04788
Plekhg1	1.04726
Ccdc42	1.04639
Cdcp1	1.04597
Mtfr2	1.04577
Gm9916	1.04406
Stx18	1.04325
Gm3512	1.04302
Pnpla1	1.04298
Gm7461	1.04293
AC122860.2	1.04263
Nfe2l1	1.0419
Gm34866	1.04151
Gm37592	1.04149
Gm14681	1.04141
Gm40493	1.04046
Hist1h3i	1.03947
AC160863.2	1.03909
AC134869.1	1.03789
A530072M11Rik	1.03691
Gm44836	1.03644
M6pr-ps	1.03597
Stk32a	1.03501
Col6a5	1.03394
Mcemp1	1.03362
4931440P22Rik	1.03287
Mapt	1.03188
Cacna2d2	1.03137
Esrrb	1.03107
Mybl1	1.031
4930461C15Rik	1.03024
Gm15767	1.03024
Kazald1	1.03013
Gm13572	1.02848
1700061G19Rik	1.02788
Gm45601	1.02754
Ldoc1	1.02678
Gm45745	1.02668
Gm38157	1.02631
Lrr1	1.02631
Gm14567	1.02518
E030042O20Rik	1.02463
BC147527	1.02409
Acap1	1.02271
A930009A15Rik	1.02261
Pcdhga8	1.02197
Gm9989	1.02147
Rgl3	1.02116
Gnb3	1.02112
Slc23a1	1.01894
Slc41a3	1.01878
Serpine3	1.01826
Ccnb2	1.01791
Gm35394	1.01753
Gm27373	1.01674
Mpc1-ps	1.01612
Gm13736	1.01605
Lilra5	1.01548
Gm37460	1.01481
Gm17634	1.01452
Bnip3l-ps	1.0132
Btnl9	1.01186
Pilrb2	1.01186
Gm45846	1.01186
Mrpl53	1.01118
Sbk3	1.0109
Pdzph1	1.01087
Ttc36	1.01076
Asb4	1.0107
Gm45627	1.01017
Apod	1.00975
AC114678.1	1.00874
B230206L02Rik	1.00842
AC124484.1	1.00839
CT030170.6	1.00832
Dmbt1	1.00747
Gm13561	1.00747
Has1	1.00675
Serpinb2	1.00669
Sgcz	1.00653
4930412M03Rik	1.00631
Plin4	1.00614
Calb1	1.00565
Tbc1d10c	1.00467
Gm7299	1.00446
Actg-ps1	1.00411
AC155241.3	1.00296
Gm42503	1.00286
Gm44597	1.00268
Enpp3	1.00251
Gm26714	1.00217
Gm20515	1.00195
Gm42802	1.00169
Gm45700	1.00159
Mc1r	1.00104
Gm27021	1.0009
Kcnj12	1.0009
Gm3164	1.00007
Mrap2	0.998942
Rab37	0.997275
Gm26981	0.996698
Gm16596	0.995938
4930447C04Rik	0.99586
AC126257.2	0.994388
Gm12976	0.994314
Zic2	0.993998
Plekhf1	0.993409
4933417O13Rik	0.993373
Fam83e	0.993373
Gm19557	0.993373
Gm26618	0.993328
3110009E18Rik	0.993226
Gm3752	0.993163
Gm10451	0.993084
Gm36958	0.992963
Fam90a1b	0.992325
Uhrf1	0.992291
Agtr2	0.992013
Gm37035	0.991467
AC132085.1	0.991445
Rspo1	0.990628
Ace2	0.990359
Gm6316	0.989595
Gm44678	0.989071
Azgp1	0.989044
Gm6249	0.989044
AC163040.2	0.988337
Rpl9-ps8	0.987911
AC134248.1	0.987445
Rsrc1	0.987172
Tpm2	0.987058
Proca1	0.987015
Dnm3os	0.98648
Gm45169	0.986002
Cdh18	0.9857
Oxgr1	0.985005
Camk4	0.984525
Gm21188	0.984518
Mei1	0.983515
Cd3e	0.983298
Rassf4	0.983247
Gm44414	0.983172
Rnf152	0.982447
AC138284.3	0.982385
En1	0.9821
Pogk	0.981518
Clec10a	0.981477
Fam184b	0.980054
Gm27239	0.980012
Dydc2	0.978395
Fcrl1	0.977831
Gm38248	0.977073
Myadml2	0.976683
Pth2r	0.976534
Klrg2	0.976278
Gm4969	0.976261
Lrrc10b	0.976218
Tmprss9	0.975915
Gm10603	0.975412
AF529169	0.975373
Gm5801	0.975198
B3gnt2	0.97501
Tph1	0.974661
Rd3l	0.973901
Otp	0.973786
Gm20554	0.97358
Gm5737	0.973014
AC159466.1	0.971914
Naalad2	0.97164
4930432E11Rik	0.971564
Mir433	0.971508
Evi2a	0.97054
Esrrg	0.969571
Glud-ps	0.969097
Zfp503	0.967947
Slc10a5	0.967131
Tmem30b	0.967036
Sptssb	0.966996
Phf19	0.9668
Ckm	0.966475
Gm16907	0.966182
Lamp5	0.966158
Gm3294	0.964973
Gm45881	0.964189
4930404I05Rik	0.963217
Ush2a	0.963196
Gm10392	0.962973
Znrf1	0.96196
Gm4804	0.961551
Acy1	0.961438
Batf2	0.961331
Gm26736	0.961218
Gm37503	0.961145
Arpp19	0.960892
Pkd1l2	0.960656
Gm16201	0.96045
Snx10	0.960102
Gm10517	0.959999
Lrrtm3	0.959189
AC159633.1	0.958632
Gm30524	0.958504
Bbox1	0.957159
Srgap1	0.956723
Gm12925	0.955607
Rasgef1b	0.953624
Msx2	0.953579
Gm13694	0.952881
BC027072	0.95277
Galnt15	0.952655
Gm15408	0.951061
1700112J16Rik	0.950472
B430306N03Rik	0.950201
2210411M09Rik	0.949222
Lrrk2	0.949157
Tcap	0.949038
[truncated: 21,214 more rows]
